# Supplementary material for: Parallel adaptive responses to postponed reproduction increase lifespan and immune defense
Source: bioRxiv. 2026 Feb 27:2026.02.25.708047. Preprint. [Version 1] doi: 10.64898/2026.02.25.708047 (PMC13160017; doi:10.64898/2026.02.25.708047)
Supplement: Supplement 2 — Supplementary Table 1 - SNPs showing significant allele frequency change under O-type selection and their associated genes Supplementary Table 2 - Candidate genes underlying the response to O-type selection and their associated GO terms Supplementary Table 3 - GO terms significantly enriched among candidate genes harboring significant SNPs Supplementary Table 4 - Statistical model outputs for phenotypic traits analyzed across selection regimes [file media-2.xlsx]

## Sheet: S1
Supplementary Table 1. Phenotype statistical tests with effects and their p-values
Phenotype	Statistical Test	p-value
		Regime¹	Ancestry²	Sex³	Regime:Ancestry⁴	Infection⁵	Regime:Infection⁶
Mortality rate	Cox Proportional-Hazards	<2E-16	0.572	<2E-16	NA	NA	NA
Longevity	Linear Model	6.61e-16	0.344	1.32e-05	0.23	NA	NA
Development time	Linear Model	8.42e-13	0.905	0.134	0.004	NA	NA
Fecundity	Generalized Linear Models (family=poisson)	0.000696	0.058	NA	0.705	NA	NA
Immune defense	Generalized Linear Models (family=binomial)	5.72e-16	0.763	0.261	0.139	<2E-16	0.038
Weight	Linear Model	6.76e-06	0.303	2.22e-13	0.994	NA	NA
Starvation resistance	Linear Model	1.12e-10	0.331	5.23e-16	0.769	NA	NA
Desiccation resistance	Linear Model	4.99e-10	0.087	2.49e-09	0.054	NA	NA
Mortality rate (generation 12)	Cox Proportional-Hazards	<2E-16	<2E-16	0.487	NA	NA	NA
Longevity (generation 12)	Linear Model	0.0023	0.6068	0.441	0.95	NA	NA
Development time (generation 12)	Linear Model	0.0576	0.5826	0.151	0.929	NA	NA
1 This measures the additive effect of being under the O-type treatment
2 This measures the additive effect of having the BO ancestry
3 This measures the additive effect of being of the Male sex
4 This measures the additive effect of being under the O-type treatment and having the BO ancestry
5 This measures the additive effect of being on the Infected infection group
6 This measures the additive effect of having the BO ancestry and being on the Infected infection group

## Sheet: S2
Supplementary Table 2. Annotated SNPs associated with adaptation for postponed reproduction in females.
seqnames	start	end	width	strand	LOCATION	LOCSTART	LOCEND	QUERYID	TXID	CDSID	GENEID	PRECEDEID	FOLLOWID
chr2L	1631921	1631921	1	*	intergenic	NA	NA	1	NA		NA	FBgn0000097;FBgn0000490;FBgn0000579;FBgn0001125;FBgn0003557;FBgn0004507;FBgn0010288;FBgn0011570;FBgn0011818;FBgn0011832;FBgn0011859;FBgn0011860;FBgn0012016;FBgn0012017;FBgn0014010;FBgn0026396;FBgn0026479;FBgn0026778;FBgn0027509;FBgn0027597;FBgn0028570;FBgn0028952;FBgn0031356;FBgn0031357;FBgn0031359;FBgn0031360;FBgn0031361;FBgn0031364;FBgn0031365;FBgn0031367;FBgn0031372;FBgn0031373;FBgn0031374;FBg…	FBgn0000442;FBgn0001174;FBgn0002543;FBgn0002563;FBgn0002936;FBgn0003310;FBgn0003916;FBgn0003926;FBgn0010583;FBgn0011244;FBgn0011294;FBgn0015621;FBgn0015905;FBgn0016926;FBgn0020304;FBgn0020305;FBgn0020545;FBgn0021906;FBgn0024314;FBgn0026141;FBgn0026397;FBgn0026398;FBgn0026438;FBgn0028481;FBgn0029095;FBgn0031275;FBgn0031276;FBgn0031277;FBgn0031279;FBgn0031281;FBgn0031282;FBgn0031283;FBgn0031284;FBg…
chr2L	1632742	1632742	1	*	intergenic	NA	NA	2	NA		NA	FBgn0000097;FBgn0000490;FBgn0000579;FBgn0001125;FBgn0003557;FBgn0004507;FBgn0010288;FBgn0011570;FBgn0011818;FBgn0011832;FBgn0011859;FBgn0011860;FBgn0012016;FBgn0012017;FBgn0014010;FBgn0026396;FBgn0026479;FBgn0026778;FBgn0027509;FBgn0027597;FBgn0028570;FBgn0028952;FBgn0031356;FBgn0031357;FBgn0031359;FBgn0031360;FBgn0031361;FBgn0031364;FBgn0031365;FBgn0031367;FBgn0031372;FBgn0031373;FBgn0031374;FBg…	FBgn0000442;FBgn0001174;FBgn0002543;FBgn0002563;FBgn0002936;FBgn0003310;FBgn0003916;FBgn0003926;FBgn0010583;FBgn0011244;FBgn0011294;FBgn0015621;FBgn0015905;FBgn0016926;FBgn0020304;FBgn0020305;FBgn0020545;FBgn0021906;FBgn0024314;FBgn0026141;FBgn0026397;FBgn0026398;FBgn0026438;FBgn0028481;FBgn0029095;FBgn0031275;FBgn0031276;FBgn0031277;FBgn0031279;FBgn0031281;FBgn0031282;FBgn0031283;FBgn0031284;FBg…
chr2L	2481649	2481649	1	*	intergenic	NA	NA	3	NA		NA	FBgn0002989;FBgn0003934;FBgn0004242;FBgn0004584;FBgn0005616;FBgn0005779;FBgn0010263;FBgn0011648;FBgn0011818;FBgn0011984;FBgn0011985;FBgn0014906;FBgn0015521;FBgn0015600;FBgn0016698;FBgn0019830;FBgn0020445;FBgn0021967;FBgn0024920;FBgn0024947;FBgn0025109;FBgn0025681;FBgn0026324;FBgn0026395;FBgn0026479;FBgn0026778;FBgn0028398;FBgn0028970;FBgn0031430;FBgn0031431;FBgn0031432;FBgn0031434;FBgn0031435;FBg…	FBgn0000097;FBgn0000490;FBgn0000579;FBgn0001125;FBgn0001174;FBgn0003557;FBgn0004507;FBgn0010288;FBgn0011570;FBgn0011832;FBgn0011859;FBgn0011860;FBgn0012016;FBgn0012017;FBgn0014010;FBgn0021906;FBgn0026396;FBgn0026397;FBgn0026398;FBgn0027509;FBgn0027597;FBgn0028570;FBgn0028952;FBgn0031343;FBgn0031344;FBgn0031345;FBgn0031347;FBgn0031351;FBgn0031356;FBgn0031357;FBgn0031359;FBgn0031360;FBgn0031361;FBg…
chr2L	2520770	2520770	1	*	intergenic	NA	NA	4	NA		NA	FBgn0002989;FBgn0003934;FBgn0004242;FBgn0004584;FBgn0005616;FBgn0005779;FBgn0010263;FBgn0011648;FBgn0011984;FBgn0011985;FBgn0014396;FBgn0014906;FBgn0015521;FBgn0015600;FBgn0016698;FBgn0019830;FBgn0020445;FBgn0021967;FBgn0024920;FBgn0024947;FBgn0025109;FBgn0025681;FBgn0026324;FBgn0026395;FBgn0026479;FBgn0026778;FBgn0028398;FBgn0028970;FBgn0031431;FBgn0031432;FBgn0031434;FBgn0031435;FBgn0031436;FBg…	FBgn0000097;FBgn0000490;FBgn0000579;FBgn0001125;FBgn0003557;FBgn0004507;FBgn0010288;FBgn0011570;FBgn0011818;FBgn0011832;FBgn0011859;FBgn0011860;FBgn0012016;FBgn0012017;FBgn0014010;FBgn0021906;FBgn0026396;FBgn0026397;FBgn0026398;FBgn0027509;FBgn0027597;FBgn0028570;FBgn0028952;FBgn0031347;FBgn0031351;FBgn0031356;FBgn0031357;FBgn0031359;FBgn0031360;FBgn0031361;FBgn0031364;FBgn0031365;FBgn0031367;FBg…
chr2L	2534335	2534335	1	-	promoter	NA	NA	5	3778		FBgn0264943
chr2L	2534335	2534335	1	*	intergenic	NA	NA	5	NA		NA	FBgn0002989;FBgn0003934;FBgn0004242;FBgn0004584;FBgn0005616;FBgn0005779;FBgn0010263;FBgn0011648;FBgn0011984;FBgn0011985;FBgn0014396;FBgn0014906;FBgn0015521;FBgn0015600;FBgn0016698;FBgn0019830;FBgn0020445;FBgn0021967;FBgn0024920;FBgn0024947;FBgn0025109;FBgn0025681;FBgn0026324;FBgn0026395;FBgn0026479;FBgn0026778;FBgn0028398;FBgn0028970;FBgn0031431;FBgn0031432;FBgn0031434;FBgn0031435;FBgn0031436;FBg…	FBgn0000097;FBgn0000490;FBgn0000579;FBgn0001125;FBgn0003557;FBgn0004507;FBgn0010288;FBgn0011570;FBgn0011818;FBgn0011832;FBgn0011859;FBgn0011860;FBgn0012016;FBgn0012017;FBgn0014010;FBgn0021906;FBgn0026396;FBgn0027509;FBgn0027597;FBgn0028570;FBgn0028952;FBgn0031347;FBgn0031351;FBgn0031356;FBgn0031357;FBgn0031359;FBgn0031360;FBgn0031361;FBgn0031364;FBgn0031365;FBgn0031367;FBgn0031372;FBgn0031373;FBg…
chr2L	2534362	2534362	1	-	promoter	NA	NA	6	3778		FBgn0264943
chr2L	2534362	2534362	1	*	intergenic	NA	NA	6	NA		NA	FBgn0002989;FBgn0003934;FBgn0004242;FBgn0004584;FBgn0005616;FBgn0005779;FBgn0010263;FBgn0011648;FBgn0011984;FBgn0011985;FBgn0014396;FBgn0014906;FBgn0015521;FBgn0015600;FBgn0016698;FBgn0019830;FBgn0020445;FBgn0021967;FBgn0024920;FBgn0024947;FBgn0025109;FBgn0025681;FBgn0026324;FBgn0026395;FBgn0026479;FBgn0026778;FBgn0028398;FBgn0028970;FBgn0031431;FBgn0031432;FBgn0031434;FBgn0031435;FBgn0031436;FBg…	FBgn0000097;FBgn0000490;FBgn0000579;FBgn0001125;FBgn0003557;FBgn0004507;FBgn0010288;FBgn0011570;FBgn0011818;FBgn0011832;FBgn0011859;FBgn0011860;FBgn0012016;FBgn0012017;FBgn0014010;FBgn0021906;FBgn0026396;FBgn0027509;FBgn0027597;FBgn0028570;FBgn0028952;FBgn0031347;FBgn0031351;FBgn0031356;FBgn0031357;FBgn0031359;FBgn0031360;FBgn0031361;FBgn0031364;FBgn0031365;FBgn0031367;FBgn0031372;FBgn0031373;FBg…
chr2L	2552968	2552968	1	-	promoter	NA	NA	7	3779		FBgn0031431
chr2L	2552968	2552968	1	*	intergenic	NA	NA	7	NA		NA	FBgn0002989;FBgn0003934;FBgn0004242;FBgn0004584;FBgn0005616;FBgn0005779;FBgn0010263;FBgn0011648;FBgn0011984;FBgn0011985;FBgn0014396;FBgn0014906;FBgn0015521;FBgn0015600;FBgn0016698;FBgn0019830;FBgn0020445;FBgn0021967;FBgn0024244;FBgn0024920;FBgn0024947;FBgn0025109;FBgn0025681;FBgn0026324;FBgn0026395;FBgn0026479;FBgn0026778;FBgn0028398;FBgn0028970;FBgn0031432;FBgn0031434;FBgn0031435;FBgn0031436;FBg…	FBgn0000097;FBgn0000490;FBgn0000579;FBgn0001125;FBgn0003557;FBgn0004507;FBgn0010288;FBgn0011570;FBgn0011818;FBgn0011832;FBgn0011859;FBgn0011860;FBgn0012016;FBgn0012017;FBgn0014010;FBgn0021906;FBgn0026396;FBgn0027509;FBgn0027597;FBgn0028570;FBgn0028952;FBgn0031347;FBgn0031351;FBgn0031356;FBgn0031357;FBgn0031359;FBgn0031360;FBgn0031361;FBgn0031364;FBgn0031365;FBgn0031367;FBgn0031372;FBgn0031373;FBg…
chr2L	2552972	2552972	1	-	promoter	NA	NA	8	3779		FBgn0031431
chr2L	2552972	2552972	1	*	intergenic	NA	NA	8	NA		NA	FBgn0002989;FBgn0003934;FBgn0004242;FBgn0004584;FBgn0005616;FBgn0005779;FBgn0010263;FBgn0011648;FBgn0011984;FBgn0011985;FBgn0014396;FBgn0014906;FBgn0015521;FBgn0015600;FBgn0016698;FBgn0019830;FBgn0020445;FBgn0021967;FBgn0024244;FBgn0024920;FBgn0024947;FBgn0025109;FBgn0025681;FBgn0026324;FBgn0026395;FBgn0026479;FBgn0026778;FBgn0028398;FBgn0028970;FBgn0031432;FBgn0031434;FBgn0031435;FBgn0031436;FBg…	FBgn0000097;FBgn0000490;FBgn0000579;FBgn0001125;FBgn0003557;FBgn0004507;FBgn0010288;FBgn0011570;FBgn0011818;FBgn0011832;FBgn0011859;FBgn0011860;FBgn0012016;FBgn0012017;FBgn0014010;FBgn0021906;FBgn0026396;FBgn0027509;FBgn0027597;FBgn0028570;FBgn0028952;FBgn0031347;FBgn0031351;FBgn0031356;FBgn0031357;FBgn0031359;FBgn0031360;FBgn0031361;FBgn0031364;FBgn0031365;FBgn0031367;FBgn0031372;FBgn0031373;FBg…
chr2L	2564159	2564159	1	+	intron	66	66	9	2978		FBgn0015803
chr2L	2564159	2564159	1	+	intron	66	66	9	2979		FBgn0015803
chr2L	2564159	2564159	1	+	intron	417	417	9	2979		FBgn0015803
chr2L	2564159	2564159	1	+	intron	6374	6374	9	2980		FBgn0015803
chr2L	2564159	2564159	1	-	intron	66	66	9	32111		FBgn0000376
chr2L	2564159	2564159	1	-	intron	66	66	9	32112		FBgn0024980
chr2L	2573906	2573906	1	-	promoter	NA	NA	10	3782		FBgn0041337
chr2L	2573906	2573906	1	-	coding	402	402	10	3783	6181	FBgn0026778
chr2L	2573906	2573906	1	-	threeUTR	403	403	10	3784		FBgn0085343
chr2L	2573924	2573924	1	-	promoter	NA	NA	11	3782		FBgn0041337
chr2L	2573924	2573924	1	-	coding	384	384	11	3783	6181	FBgn0026778
chr2L	2573924	2573924	1	-	threeUTR	385	385	11	3784		FBgn0085343
chr2L	2573972	2573972	1	-	promoter	NA	NA	12	3782		FBgn0041337
chr2L	2573972	2573972	1	-	coding	336	336	12	3783	6181	FBgn0026778
chr2L	2573972	2573972	1	-	threeUTR	337	337	12	3784		FBgn0085343
chr2L	2574265	2574265	1	+	intron	71	71	13	2981		FBgn0032859
chr2L	2574265	2574265	1	+	intron	71	71	13	2982		FBgn0032859
chr2L	2574265	2574265	1	+	intron	204	204	13	2982		FBgn0032859
chr2L	2574265	2574265	1	-	intron	71	71	13	32115		FBgn0040384
chr2L	2574265	2574265	1	-	intron	204	204	13	32115		FBgn0040384
chr2L	2574265	2574265	1	-	intron	135	135	13	32116		FBgn0040384
chr2L	2574265	2574265	1	-	intron	268	268	13	32116		FBgn0040384
chr2L	2574265	2574265	1	-	intron	199	199	13	32117		FBgn0040384
chr2L	2574265	2574265	1	-	intron	332	332	13	32117		FBgn0040384
chr2L	2574265	2574265	1	-	promoter	NA	NA	13	3782		FBgn0041337
chr2L	2575366	2575366	1	-	promoter	NA	NA	14	3783		FBgn0026778
chr2L	2575366	2575366	1	-	promoter	NA	NA	14	3784		FBgn0085343
chr2L	2575366	2575366	1	-	threeUTR	85	85	14	3785		FBgn0031434
chr2L	2575366	2575366	1	-	threeUTR	85	85	14	3786		FBgn0031434
chr2L	2577523	2577523	1	-	promoter	NA	NA	15	3785		FBgn0031434
chr2L	2577523	2577523	1	-	promoter	NA	NA	15	3786		FBgn0031434
chr2L	2577523	2577523	1	+	promoter	NA	NA	15	387		FBgn0031435
chr2L	2577523	2577523	1	*	intergenic	NA	NA	15	NA		NA	FBgn0002989;FBgn0003934;FBgn0004242;FBgn0004584;FBgn0005616;FBgn0005779;FBgn0010263;FBgn0011648;FBgn0011984;FBgn0011985;FBgn0014396;FBgn0014906;FBgn0015521;FBgn0015600;FBgn0016698;FBgn0019830;FBgn0020445;FBgn0021967;FBgn0024244;FBgn0024920;FBgn0024947;FBgn0025109;FBgn0025681;FBgn0026324;FBgn0026395;FBgn0026479;FBgn0028398;FBgn0028970;FBgn0031435;FBgn0031436;FBgn0031437;FBgn0031440;FBgn0031441;FBg…	FBgn0000097;FBgn0000490;FBgn0000579;FBgn0001125;FBgn0003557;FBgn0004507;FBgn0010288;FBgn0011570;FBgn0011818;FBgn0011832;FBgn0011859;FBgn0011860;FBgn0012016;FBgn0012017;FBgn0014010;FBgn0021906;FBgn0026396;FBgn0026778;FBgn0027509;FBgn0027597;FBgn0028570;FBgn0028952;FBgn0031347;FBgn0031351;FBgn0031356;FBgn0031357;FBgn0031359;FBgn0031360;FBgn0031361;FBgn0031364;FBgn0031365;FBgn0031367;FBgn0031372;FBg…
chr2L	2910388	2910388	1	+	intron	23225	23225	16	29485		FBgn0003747
chr2L	2910388	2910388	1	+	intron	24255	24255	16	29488		FBgn0000394
chr2L	2910388	2910388	1	+	intron	22567	22567	16	29489		FBgn0000394
chr2L	2910388	2910388	1	+	intron	22567	22567	16	29490		FBgn0000394
chr2L	2910388	2910388	1	+	intron	21323	21323	16	29492		FBgn0029791
chr2L	2910388	2910388	1	+	intron	21790	21790	16	29493		FBgn0029791
chr2L	2910388	2910388	1	+	intron	78132	78132	16	29493		FBgn0029791
chr2L	2910388	2910388	1	+	intron	24255	24255	16	355		FBgn0031412
chr2L	2910388	2910388	1	+	intron	22567	22567	16	356		FBgn0031414
chr2L	2910388	2910388	1	+	intron	82125	82125	16	356		FBgn0031414
chr2L	2910388	2910388	1	+	intron	22567	22567	16	357		FBgn0031414
chr2L	2910388	2910388	1	+	intron	82125	82125	16	357		FBgn0031414
chr2L	2910388	2910388	1	+	intron	22567	22567	16	358		FBgn0261647
chr2L	2910388	2910388	1	+	intron	21323	21323	16	359		FBgn0261647
chr2L	2910388	2910388	1	+	intron	21790	21790	16	360		FBgn0261647
chr2L	2910388	2910388	1	+	intron	19472	19472	16	361		FBgn0261647
chr2L	2917327	2917327	1	+	intron	30164	30164	17	29485		FBgn0003747
chr2L	2917327	2917327	1	+	intron	31194	31194	17	29488		FBgn0000394
chr2L	2917327	2917327	1	+	intron	29506	29506	17	29489		FBgn0000394
chr2L	2917327	2917327	1	+	intron	29506	29506	17	29490		FBgn0000394
chr2L	2917327	2917327	1	+	intron	28262	28262	17	29492		FBgn0029791
chr2L	2917327	2917327	1	+	intron	28608	28608	17	29493		FBgn0029791
chr2L	2917327	2917327	1	+	intron	85071	85071	17	29493		FBgn0029791
chr2L	2917327	2917327	1	+	intron	31194	31194	17	355		FBgn0031412
chr2L	2917327	2917327	1	+	intron	29506	29506	17	356		FBgn0031414
chr2L	2917327	2917327	1	+	intron	89064	89064	17	356		FBgn0031414
chr2L	2917327	2917327	1	+	intron	29506	29506	17	357		FBgn0031414
chr2L	2917327	2917327	1	+	intron	89064	89064	17	357		FBgn0031414
chr2L	2917327	2917327	1	+	intron	29506	29506	17	358		FBgn0261647
chr2L	2917327	2917327	1	+	intron	28262	28262	17	359		FBgn0261647
chr2L	2917327	2917327	1	+	intron	28608	28608	17	360		FBgn0261647
chr2L	2917327	2917327	1	+	intron	26411	26411	17	361		FBgn0261647
chr2L	2918062	2918062	1	+	intron	30899	30899	18	29485		FBgn0003747
chr2L	2918062	2918062	1	+	intron	31929	31929	18	29488		FBgn0000394
chr2L	2918062	2918062	1	+	intron	30241	30241	18	29489		FBgn0000394
chr2L	2918062	2918062	1	+	intron	30241	30241	18	29490		FBgn0000394
chr2L	2918062	2918062	1	+	intron	28997	28997	18	29492		FBgn0029791
chr2L	2918062	2918062	1	+	intron	29343	29343	18	29493		FBgn0029791
chr2L	2918062	2918062	1	+	intron	85806	85806	18	29493		FBgn0029791
chr2L	2918062	2918062	1	+	intron	31929	31929	18	355		FBgn0031412
chr2L	2918062	2918062	1	+	intron	30241	30241	18	356		FBgn0031414
chr2L	2918062	2918062	1	+	intron	89799	89799	18	356		FBgn0031414
chr2L	2918062	2918062	1	+	intron	30241	30241	18	357		FBgn0031414
chr2L	2918062	2918062	1	+	intron	89799	89799	18	357		FBgn0031414
chr2L	2918062	2918062	1	+	intron	30241	30241	18	358		FBgn0261647
chr2L	2918062	2918062	1	+	intron	28997	28997	18	359		FBgn0261647
chr2L	2918062	2918062	1	+	intron	29343	29343	18	360		FBgn0261647
chr2L	2918062	2918062	1	+	intron	27146	27146	18	361		FBgn0261647
chr2L	2918424	2918424	1	+	intron	31261	31261	19	29485		FBgn0003747
chr2L	2918424	2918424	1	+	intron	32291	32291	19	29488		FBgn0000394
chr2L	2918424	2918424	1	+	intron	30603	30603	19	29489		FBgn0000394
chr2L	2918424	2918424	1	+	intron	30603	30603	19	29490		FBgn0000394
chr2L	2918424	2918424	1	+	intron	29359	29359	19	29492		FBgn0029791
chr2L	2918424	2918424	1	+	intron	29705	29705	19	29493		FBgn0029791
chr2L	2918424	2918424	1	+	intron	86168	86168	19	29493		FBgn0029791
chr2L	2918424	2918424	1	+	intron	32291	32291	19	355		FBgn0031412
chr2L	2918424	2918424	1	+	intron	30603	30603	19	356		FBgn0031414
chr2L	2918424	2918424	1	+	intron	90161	90161	19	356		FBgn0031414
chr2L	2918424	2918424	1	+	intron	30603	30603	19	357		FBgn0031414
chr2L	2918424	2918424	1	+	intron	90161	90161	19	357		FBgn0031414
chr2L	2918424	2918424	1	+	intron	30603	30603	19	358		FBgn0261647
chr2L	2918424	2918424	1	+	intron	29359	29359	19	359		FBgn0261647
chr2L	2918424	2918424	1	+	intron	29705	29705	19	360		FBgn0261647
chr2L	2918424	2918424	1	+	intron	27508	27508	19	361		FBgn0261647
chr2L	2926130	2926130	1	+	intron	38967	38967	20	29485		FBgn0003747
chr2L	2926130	2926130	1	+	intron	39997	39997	20	29488		FBgn0000394
chr2L	2926130	2926130	1	+	intron	38309	38309	20	29489		FBgn0000394
chr2L	2926130	2926130	1	+	intron	38309	38309	20	29490		FBgn0000394
chr2L	2926130	2926130	1	+	intron	37065	37065	20	29492		FBgn0029791
chr2L	2926130	2926130	1	+	intron	37411	37411	20	29493		FBgn0029791
chr2L	2926130	2926130	1	+	intron	39997	39997	20	355		FBgn0031412
chr2L	2926130	2926130	1	+	intron	38309	38309	20	356		FBgn0031414
chr2L	2926130	2926130	1	+	intron	97867	97867	20	356		FBgn0031414
chr2L	2926130	2926130	1	+	intron	38309	38309	20	357		FBgn0031414
chr2L	2926130	2926130	1	+	intron	97867	97867	20	357		FBgn0031414
chr2L	2926130	2926130	1	+	intron	38309	38309	20	358		FBgn0261647
chr2L	2926130	2926130	1	+	intron	37065	37065	20	359		FBgn0261647
chr2L	2926130	2926130	1	+	intron	37411	37411	20	360		FBgn0261647
chr2L	2926130	2926130	1	+	intron	34983	34983	20	361		FBgn0261647
chr2L	2954230	2954230	1	+	threeUTR	2005	2005	21	456		FBgn0041111
chr2L	2954230	2954230	1	+	promoter	NA	NA	21	461		FBgn0010263
chr2L	2954230	2954230	1	+	promoter	NA	NA	21	462		FBgn0010263
chr2L	2975219	2975219	1	-	coding	1567	1567	22	3848	6293;6292	FBgn0031483
chr2L	2975219	2975219	1	-	coding	1291	1291	22	3849	6293;6292	FBgn0031483
chr2L	2975219	2975219	1	+	promoter	NA	NA	22	471		FBgn0031484
chr2L	2975219	2975219	1	+	promoter	NA	NA	22	472		FBgn0031484
chr2L	2989430	2989430	1	-	promoter	NA	NA	23	3852		FBgn0250786
chr2L	2989430	2989430	1	-	promoter	NA	NA	23	3853		FBgn0250786
chr2L	2989430	2989430	1	-	promoter	NA	NA	23	3854		FBgn0250786
chr2L	2989430	2989430	1	+	coding	936	936	23	473	734	FBgn0025109
chr2L	3010894	3010894	1	+	intron	10893	10893	24	380		FBgn0012016
chr2L	3010902	3010902	1	+	intron	10901	10901	25	380		FBgn0012016
chr2L	3023768	3023768	1	-	promoter	NA	NA	26	3860		FBgn0031491
chr2L	3023768	3023768	1	+	coding	381	381	26	481	748	FBgn0031492
chr2L	3261153	3261153	1	-	promoter	NA	NA	27	3891		FBgn0266876
chr2L	3262752	3262752	1	-	promoter	NA	NA	28	3891		FBgn0266876
chr2L	3262752	3262752	1	-	promoter	NA	NA	28	3892		FBgn0266877
chr2L	3262752	3262752	1	*	intergenic	NA	NA	28	NA		NA	FBgn0000256;FBgn0000547;FBgn0000721;FBgn0001075;FBgn0002985;FBgn0003386;FBgn0003430;FBgn0003941;FBgn0004567;FBgn0004892;FBgn0004893;FBgn0005616;FBgn0014033;FBgn0014396;FBgn0015376;FBgn0015663;FBgn0016698;FBgn0020376;FBgn0020445;FBgn0021800;FBgn0021967;FBgn0024244;FBgn0026394;FBgn0031513;FBgn0031514;FBgn0031515;FBgn0031516;FBgn0031517;FBgn0031518;FBgn0031519;FBgn0031520;FBgn0031522;FBgn0031523;FBg…	FBgn0000490;FBgn0002989;FBgn0003934;FBgn0004242;FBgn0004584;FBgn0005779;FBgn0010263;FBgn0011648;FBgn0011818;FBgn0011984;FBgn0011985;FBgn0012016;FBgn0012017;FBgn0014010;FBgn0014906;FBgn0015521;FBgn0015600;FBgn0019830;FBgn0024920;FBgn0024947;FBgn0025109;FBgn0025681;FBgn0026324;FBgn0026395;FBgn0026479;FBgn0026778;FBgn0028398;FBgn0028570;FBgn0028970;FBgn0031407;FBgn0031409;FBgn0031410;FBgn0031412;FBg…
chr2L	3263487	3263487	1	-	promoter	NA	NA	29	3892		FBgn0266877
chr2L	3263487	3263487	1	*	intergenic	NA	NA	29	NA		NA	FBgn0000256;FBgn0000547;FBgn0000721;FBgn0001075;FBgn0002985;FBgn0003386;FBgn0003430;FBgn0003941;FBgn0004567;FBgn0004892;FBgn0004893;FBgn0005616;FBgn0014033;FBgn0014396;FBgn0015376;FBgn0015663;FBgn0016698;FBgn0020376;FBgn0020445;FBgn0021800;FBgn0021967;FBgn0024244;FBgn0026394;FBgn0031513;FBgn0031514;FBgn0031515;FBgn0031516;FBgn0031517;FBgn0031518;FBgn0031519;FBgn0031520;FBgn0031522;FBgn0031523;FBg…	FBgn0000490;FBgn0002989;FBgn0003934;FBgn0004242;FBgn0004584;FBgn0005779;FBgn0010263;FBgn0011648;FBgn0011818;FBgn0011984;FBgn0011985;FBgn0012016;FBgn0012017;FBgn0014010;FBgn0014906;FBgn0015521;FBgn0015600;FBgn0019830;FBgn0024920;FBgn0024947;FBgn0025109;FBgn0025681;FBgn0026324;FBgn0026395;FBgn0026479;FBgn0026778;FBgn0028398;FBgn0028570;FBgn0028970;FBgn0031407;FBgn0031409;FBgn0031410;FBgn0031412;FBg…
chr2L	3263516	3263516	1	-	promoter	NA	NA	30	3892		FBgn0266877
chr2L	3263516	3263516	1	*	intergenic	NA	NA	30	NA		NA	FBgn0000256;FBgn0000547;FBgn0000721;FBgn0001075;FBgn0002985;FBgn0003386;FBgn0003430;FBgn0003941;FBgn0004567;FBgn0004892;FBgn0004893;FBgn0005616;FBgn0014033;FBgn0014396;FBgn0015376;FBgn0015663;FBgn0016698;FBgn0020376;FBgn0020445;FBgn0021800;FBgn0021967;FBgn0024244;FBgn0026394;FBgn0031513;FBgn0031514;FBgn0031515;FBgn0031516;FBgn0031517;FBgn0031518;FBgn0031519;FBgn0031520;FBgn0031522;FBgn0031523;FBg…	FBgn0000490;FBgn0002989;FBgn0003934;FBgn0004242;FBgn0004584;FBgn0005779;FBgn0010263;FBgn0011648;FBgn0011818;FBgn0011984;FBgn0011985;FBgn0012016;FBgn0012017;FBgn0014010;FBgn0014906;FBgn0015521;FBgn0015600;FBgn0019830;FBgn0024920;FBgn0024947;FBgn0025109;FBgn0025681;FBgn0026324;FBgn0026395;FBgn0026479;FBgn0026778;FBgn0028398;FBgn0028570;FBgn0028970;FBgn0031407;FBgn0031409;FBgn0031410;FBgn0031412;FBg…
chr2L	3268212	3268212	1	+	promoter	NA	NA	31	512		FBgn0265677
chr2L	3268212	3268212	1	+	promoter	NA	NA	31	513		FBgn0031513
chr2L	3268212	3268212	1	+	promoter	NA	NA	31	514		FBgn0031513
chr2L	3268212	3268212	1	*	intergenic	NA	NA	31	NA		NA	FBgn0000256;FBgn0000547;FBgn0000721;FBgn0001075;FBgn0002985;FBgn0003386;FBgn0003430;FBgn0003941;FBgn0004567;FBgn0004892;FBgn0004893;FBgn0005616;FBgn0014033;FBgn0014396;FBgn0015376;FBgn0015663;FBgn0016698;FBgn0020376;FBgn0020445;FBgn0021800;FBgn0021967;FBgn0024244;FBgn0026394;FBgn0031513;FBgn0031514;FBgn0031515;FBgn0031516;FBgn0031517;FBgn0031518;FBgn0031519;FBgn0031520;FBgn0031522;FBgn0031523;FBg…	FBgn0000490;FBgn0002989;FBgn0003934;FBgn0004242;FBgn0004584;FBgn0005779;FBgn0010263;FBgn0011648;FBgn0011818;FBgn0011984;FBgn0011985;FBgn0012016;FBgn0012017;FBgn0014010;FBgn0014906;FBgn0015521;FBgn0015600;FBgn0019830;FBgn0024920;FBgn0024947;FBgn0025109;FBgn0025681;FBgn0026324;FBgn0026395;FBgn0026479;FBgn0026778;FBgn0028398;FBgn0028570;FBgn0028970;FBgn0031409;FBgn0031410;FBgn0031412;FBgn0031413;FBg…
chr2L	3268215	3268215	1	+	promoter	NA	NA	32	512		FBgn0265677
chr2L	3268215	3268215	1	+	promoter	NA	NA	32	513		FBgn0031513
chr2L	3268215	3268215	1	+	promoter	NA	NA	32	514		FBgn0031513
chr2L	3268215	3268215	1	*	intergenic	NA	NA	32	NA		NA	FBgn0000256;FBgn0000547;FBgn0000721;FBgn0001075;FBgn0002985;FBgn0003386;FBgn0003430;FBgn0003941;FBgn0004567;FBgn0004892;FBgn0004893;FBgn0005616;FBgn0014033;FBgn0014396;FBgn0015376;FBgn0015663;FBgn0016698;FBgn0020376;FBgn0020445;FBgn0021800;FBgn0021967;FBgn0024244;FBgn0026394;FBgn0031513;FBgn0031514;FBgn0031515;FBgn0031516;FBgn0031517;FBgn0031518;FBgn0031519;FBgn0031520;FBgn0031522;FBgn0031523;FBg…	FBgn0000490;FBgn0002989;FBgn0003934;FBgn0004242;FBgn0004584;FBgn0005779;FBgn0010263;FBgn0011648;FBgn0011818;FBgn0011984;FBgn0011985;FBgn0012016;FBgn0012017;FBgn0014010;FBgn0014906;FBgn0015521;FBgn0015600;FBgn0019830;FBgn0024920;FBgn0024947;FBgn0025109;FBgn0025681;FBgn0026324;FBgn0026395;FBgn0026479;FBgn0026778;FBgn0028398;FBgn0028570;FBgn0028970;FBgn0031409;FBgn0031410;FBgn0031412;FBgn0031413;FBg…
chr2L	3278453	3278453	1	+	intron	801	801	33	3071		FBgn0032889
chr2L	3278453	3278453	1	+	intron	1855	1855	33	3072		FBgn0032889
chr2L	3278453	3278453	1	+	intron	3320	3320	33	3072		FBgn0032889
chr2L	3278453	3278453	1	-	intron	801	801	33	32204		FBgn0267969
chr2L	3278453	3278453	1	-	coding	264	264	33	3894	6381;6380	FBgn0031514
chr2L	3278453	3278453	1	-	coding	261	261	33	3895	6381;6380	FBgn0031514
chr2L	3280205	3280205	1	+	intron	103	103	34	3072		FBgn0032889
chr2L	3280205	3280205	1	-	promoter	NA	NA	34	3894		FBgn0031514
chr2L	3280205	3280205	1	-	promoter	NA	NA	34	3895		FBgn0031514
chr2L	3280205	3280205	1	-	promoter	NA	NA	34	3896		FBgn0031514
chr2L	3301911	3301911	1	+	intron	1135	1135	35	3077		FBgn0051673
chr2L	3301911	3301911	1	-	intron	1135	1135	35	32210		FBgn0026080
chr2L	3329192	3329192	1	+	coding	1023	1023	36	521	835	FBgn0053282
chr2L	3329192	3329192	1	+	promoter	NA	NA	36	522		FBgn0031522
chr2L	3329192	3329192	1	+	promoter	NA	NA	36	523		FBgn0031522
chr2L	6815312	6815312	1	*	intergenic	NA	NA	37	NA		NA	FBgn0000053;FBgn0002938;FBgn0003046;FBgn0003961;FBgn0004838;FBgn0010453;FBgn0011283;FBgn0011737;FBgn0012018;FBgn0014454;FBgn0016978;FBgn0017551;FBgn0020616;FBgn0020880;FBgn0021944;FBgn0025697;FBgn0026196;FBgn0028387;FBgn0028554;FBgn0031865;FBgn0031866;FBgn0031868;FBgn0031869;FBgn0031871;FBgn0031872;FBgn0031873;FBgn0031874;FBgn0031875;FBgn0031876;FBgn0031877;FBgn0031878;FBgn0031879;FBgn0031881;FBg…	FBgn0000052;FBgn0000308;FBgn0000320;FBgn0000351;FBgn0000392;FBgn0001089;FBgn0001128;FBgn0001170;FBgn0001941;FBgn0001942;FBgn0002855;FBgn0002856;FBgn0003979;FBgn0003980;FBgn0011722;FBgn0015381;FBgn0015623;FBgn0015776;FBgn0015777;FBgn0025595;FBgn0025742;FBgn0025777;FBgn0026755;FBgn0027496;FBgn0028467;FBgn0028703;FBgn0028990;FBgn0029161;FBgn0031745;FBgn0031746;FBgn0031747;FBgn0031749;FBgn0031751;FBg…
chr2L	8001321	8001321	1	-	intron	2086	2086	38	32916		FBgn0030162
chr2L	8001321	8001321	1	-	intron	2086	2086	38	32917		FBgn0026415
chr2L	8001344	8001344	1	-	intron	2063	2063	39	32916		FBgn0030162
chr2L	8001344	8001344	1	-	intron	2063	2063	39	32917		FBgn0026415
chr2L	8001355	8001355	1	-	intron	2052	2052	40	32916		FBgn0030162
chr2L	8001355	8001355	1	-	intron	2052	2052	40	32917		FBgn0026415
chr2L	8001367	8001367	1	-	intron	2040	2040	41	32916		FBgn0030162
chr2L	8001367	8001367	1	-	intron	2040	2040	41	32917		FBgn0026415
chr2L	16275143	16275143	1	-	intron	11648	11648	42	33816		FBgn0030744
chr2L	16275143	16275143	1	-	intron	11648	11648	42	33817		FBgn0030744
chr2L	16275143	16275143	1	-	intron	31421	31421	42	33817		FBgn0030744
chr2L	16275143	16275143	1	-	intron	11877	11877	42	33818		FBgn0010416
chr2L	16275143	16275143	1	-	intron	12082	12082	42	33819		FBgn0010416
chr2L	16275143	16275143	1	-	intron	12760	12760	42	33820		FBgn0030746
chr2L	16275143	16275143	1	-	intron	13040	13040	42	33821		FBgn0030746
chr2L	16275143	16275143	1	-	intron	11648	11648	42	4683		FBgn0031955
chr2L	16275143	16275143	1	-	intron	11648	11648	42	4684		FBgn0031957
chr2L	16794688	16794688	1	+	coding	453	453	43	2538	4363	FBgn0040262
chr2L	16794688	16794688	1	+	coding	453	453	43	2539	4363	FBgn0040262
chr2L	16794688	16794688	1	+	promoter	NA	NA	43	2540		FBgn0040261
chr2L	16799428	16799428	1	+	intron	354	354	44	2060		FBgn0032477
chr2L	16799428	16799428	1	+	intron	980	980	44	2060		FBgn0032477
chr2L	16799428	16799428	1	+	intron	295	295	44	2061		FBgn0032478
chr2L	16799428	16799428	1	+	intron	295	295	44	2062		FBgn0032480
chr2L	16799428	16799428	1	+	promoter	NA	NA	44	2543		FBgn0040260
chr2L	16799428	16799428	1	+	intron	354	354	44	31193		FBgn0052495
chr2L	16799428	16799428	1	+	intron	980	980	44	31193		FBgn0052495
chr2L	16799428	16799428	1	+	intron	295	295	44	31194		FBgn0052495
chr2L	16799428	16799428	1	+	intron	921	921	44	31194		FBgn0052495
chr2L	16799428	16799428	1	+	intron	295	295	44	31195		FBgn0052495
chr2L	16799453	16799453	1	+	intron	379	379	45	2060		FBgn0032477
chr2L	16799453	16799453	1	+	intron	1005	1005	45	2060		FBgn0032477
chr2L	16799453	16799453	1	+	intron	320	320	45	2061		FBgn0032478
chr2L	16799453	16799453	1	+	intron	320	320	45	2062		FBgn0032480
chr2L	16799453	16799453	1	+	promoter	NA	NA	45	2543		FBgn0040260
chr2L	16799453	16799453	1	+	intron	379	379	45	31193		FBgn0052495
chr2L	16799453	16799453	1	+	intron	1005	1005	45	31193		FBgn0052495
chr2L	16799453	16799453	1	+	intron	320	320	45	31194		FBgn0052495
chr2L	16799453	16799453	1	+	intron	946	946	45	31194		FBgn0052495
chr2L	16799453	16799453	1	+	intron	320	320	45	31195		FBgn0052495
chr2L	16799480	16799480	1	+	intron	406	406	46	2060		FBgn0032477
chr2L	16799480	16799480	1	+	intron	1032	1032	46	2060		FBgn0032477
chr2L	16799480	16799480	1	+	intron	347	347	46	2061		FBgn0032478
chr2L	16799480	16799480	1	+	intron	347	347	46	2062		FBgn0032480
chr2L	16799480	16799480	1	+	promoter	NA	NA	46	2543		FBgn0040260
chr2L	16799480	16799480	1	+	intron	406	406	46	31193		FBgn0052495
chr2L	16799480	16799480	1	+	intron	1032	1032	46	31193		FBgn0052495
chr2L	16799480	16799480	1	+	intron	347	347	46	31194		FBgn0052495
chr2L	16799480	16799480	1	+	intron	973	973	46	31194		FBgn0052495
chr2L	16799480	16799480	1	+	intron	347	347	46	31195		FBgn0052495
chr2L	16799485	16799485	1	+	intron	411	411	47	2060		FBgn0032477
chr2L	16799485	16799485	1	+	intron	1037	1037	47	2060		FBgn0032477
chr2L	16799485	16799485	1	+	intron	352	352	47	2061		FBgn0032478
chr2L	16799485	16799485	1	+	intron	352	352	47	2062		FBgn0032480
chr2L	16799485	16799485	1	+	promoter	NA	NA	47	2543		FBgn0040260
chr2L	16799485	16799485	1	+	intron	411	411	47	31193		FBgn0052495
chr2L	16799485	16799485	1	+	intron	1037	1037	47	31193		FBgn0052495
chr2L	16799485	16799485	1	+	intron	352	352	47	31194		FBgn0052495
chr2L	16799485	16799485	1	+	intron	978	978	47	31194		FBgn0052495
chr2L	16799485	16799485	1	+	intron	352	352	47	31195		FBgn0052495
chr2L	16806717	16806717	1	+	intron	2140	2140	48	2062		FBgn0032480
chr2L	16806717	16806717	1	+	intron	1534	1534	48	2063		FBgn0032480
chr2L	16806717	16806717	1	+	intron	1455	1455	48	2064		FBgn0032482
chr2L	16806717	16806717	1	+	promoter	NA	NA	48	2545		FBgn0086673
chr2L	16806717	16806717	1	+	intron	2825	2825	48	31193		FBgn0052495
chr2L	16806717	16806717	1	+	intron	2766	2766	48	31194		FBgn0052495
chr2L	16806717	16806717	1	+	intron	2140	2140	48	31195		FBgn0052495
chr2L	16806717	16806717	1	+	intron	1534	1534	48	31196		FBgn0052495
chr2L	16806717	16806717	1	+	intron	1455	1455	48	31197		FBgn0052495
chr2L	16806717	16806717	1	-	intron	14226	14226	48	33879		FBgn0285944
chr2L	16806717	16806717	1	-	intron	15041	15041	48	33880		FBgn0285944
chr2L	16806717	16806717	1	-	intron	15294	15294	48	33881		FBgn0285944
chr2L	16806717	16806717	1	-	intron	15888	15888	48	33882		FBgn0285944
chr2L	16806717	16806717	1	-	intron	20196	20196	48	33883		FBgn0285944
chr2L	16806717	16806717	1	-	intron	22869	22869	48	33884		FBgn0285944
chr2L	16806717	16806717	1	-	intron	25542	25542	48	33885		FBgn0285944
chr2L	16806855	16806855	1	+	intron	2278	2278	49	2062		FBgn0032480
chr2L	16806855	16806855	1	+	intron	1672	1672	49	2063		FBgn0032480
chr2L	16806855	16806855	1	+	intron	1593	1593	49	2064		FBgn0032482
chr2L	16806855	16806855	1	+	promoter	NA	NA	49	2545		FBgn0086673
chr2L	16806855	16806855	1	+	intron	2963	2963	49	31193		FBgn0052495
chr2L	16806855	16806855	1	+	intron	2904	2904	49	31194		FBgn0052495
chr2L	16806855	16806855	1	+	intron	2278	2278	49	31195		FBgn0052495
chr2L	16806855	16806855	1	+	intron	1672	1672	49	31196		FBgn0052495
chr2L	16806855	16806855	1	+	intron	1593	1593	49	31197		FBgn0052495
chr2L	16806855	16806855	1	-	intron	14088	14088	49	33879		FBgn0285944
chr2L	16806855	16806855	1	-	intron	14903	14903	49	33880		FBgn0285944
chr2L	16806855	16806855	1	-	intron	15156	15156	49	33881		FBgn0285944
chr2L	16806855	16806855	1	-	intron	15750	15750	49	33882		FBgn0285944
chr2L	16806855	16806855	1	-	intron	20058	20058	49	33883		FBgn0285944
chr2L	16806855	16806855	1	-	intron	22731	22731	49	33884		FBgn0285944
chr2L	16806855	16806855	1	-	intron	25404	25404	49	33885		FBgn0285944
chr2L	17481054	17481054	1	+	promoter	NA	NA	50	2629		FBgn0032642
chr2L	17481054	17481054	1	+	promoter	NA	NA	50	2630		FBgn0032642
chr2L	17481054	17481054	1	-	promoter	NA	NA	50	5971		FBgn0024689
chr2L	17481054	17481054	1	-	promoter	NA	NA	50	5972		FBgn0024689
chr2L	17481054	17481054	1	-	promoter	NA	NA	50	5973		FBgn0024689
chr2L	17481054	17481054	1	-	promoter	NA	NA	50	5974		FBgn0024689
chr2L	17481054	17481054	1	-	promoter	NA	NA	50	5975		FBgn0024689
chr2L	17481054	17481054	1	*	intergenic	NA	NA	50	NA		NA	FBgn0000120;FBgn0000636;FBgn0001301;FBgn0002939;FBgn0003187;FBgn0011559;FBgn0013810;FBgn0015609;FBgn0023096;FBgn0032642;FBgn0032643;FBgn0032644;FBgn0032645;FBgn0032646;FBgn0032647;FBgn0032648;FBgn0032649;FBgn0032650;FBgn0032651;FBgn0032652;FBgn0032654;FBgn0032656;FBgn0032658;FBgn0032660;FBgn0032663;FBgn0032664;FBgn0032665;FBgn0032666;FBgn0032668;FBgn0032669;FBgn0032670;FBgn0032671;FBgn0032677;FBg…	FBgn0000183;FBgn0000406;FBgn0001185;FBgn0004797;FBgn0005677;FBgn0011274;FBgn0015391;FBgn0020503;FBgn0022213;FBgn0024689;FBgn0026150;FBgn0027779;FBgn0032585;FBgn0032586;FBgn0032587;FBgn0032588;FBgn0032590;FBgn0032593;FBgn0032595;FBgn0032596;FBgn0032597;FBgn0032598;FBgn0032600;FBgn0032601;FBgn0032602;FBgn0032603;FBgn0032609;FBgn0032612;FBgn0032613;FBgn0032614;FBgn0032615;FBgn0032618;FBgn0032620;FBg…
chr2L	17481094	17481094	1	+	promoter	NA	NA	51	2629		FBgn0032642
chr2L	17481094	17481094	1	+	promoter	NA	NA	51	2630		FBgn0032642
chr2L	17481094	17481094	1	-	promoter	NA	NA	51	5971		FBgn0024689
chr2L	17481094	17481094	1	-	promoter	NA	NA	51	5972		FBgn0024689
chr2L	17481094	17481094	1	-	promoter	NA	NA	51	5973		FBgn0024689
chr2L	17481094	17481094	1	-	promoter	NA	NA	51	5974		FBgn0024689
chr2L	17481094	17481094	1	-	promoter	NA	NA	51	5975		FBgn0024689
chr2L	17481094	17481094	1	*	intergenic	NA	NA	51	NA		NA	FBgn0000120;FBgn0000636;FBgn0001301;FBgn0002939;FBgn0003187;FBgn0011559;FBgn0013810;FBgn0015609;FBgn0023096;FBgn0032642;FBgn0032643;FBgn0032644;FBgn0032645;FBgn0032646;FBgn0032647;FBgn0032648;FBgn0032649;FBgn0032650;FBgn0032651;FBgn0032652;FBgn0032654;FBgn0032656;FBgn0032658;FBgn0032660;FBgn0032663;FBgn0032664;FBgn0032665;FBgn0032666;FBgn0032668;FBgn0032669;FBgn0032670;FBgn0032671;FBgn0032677;FBg…	FBgn0000183;FBgn0000406;FBgn0001185;FBgn0004797;FBgn0005677;FBgn0011274;FBgn0015391;FBgn0020503;FBgn0022213;FBgn0024689;FBgn0026150;FBgn0027779;FBgn0032585;FBgn0032586;FBgn0032587;FBgn0032588;FBgn0032590;FBgn0032593;FBgn0032595;FBgn0032596;FBgn0032597;FBgn0032598;FBgn0032600;FBgn0032601;FBgn0032602;FBgn0032603;FBgn0032609;FBgn0032612;FBgn0032613;FBgn0032614;FBgn0032615;FBgn0032618;FBgn0032620;FBg…
chr2L	18125142	18125142	1	+	intron	1994	1994	52	2165		FBgn0266140
chr2L	18125142	18125142	1	+	intron	1914	1914	52	2167		FBgn0028541
chr2L	18125142	18125142	1	+	intron	4510	4510	52	31295		FBgn0030969
chr2L	18125142	18125142	1	+	intron	4378	4378	52	31297		FBgn0052544
chr2L	18125142	18125142	1	+	intron	1994	1994	52	31298		FBgn0085430
chr2L	18125142	18125142	1	+	intron	1662	1662	52	31299		FBgn0085430
chr2L	18125142	18125142	1	+	intron	1914	1914	52	31300		FBgn0085430
chr2L	18125142	18125142	1	-	coding	294	294	52	6029	10097	FBgn0051785
chr2L	18140880	18140880	1	-	coding	1155	1155	53	6032	10107	FBgn0041184
chr2L	18140880	18140880	1	-	coding	1155	1155	53	6033	10107	FBgn0041184
chr2L	18140880	18140880	1	-	coding	1155	1155	53	6034	10107	FBgn0041184
chr2L	18235492	18235492	1	-	intron	38948	38948	54	33987		FBgn0266354
chr2L	18235492	18235492	1	-	intron	38948	38948	54	33988		FBgn0266354
chr2L	18235492	18235492	1	-	intron	39173	39173	54	33989		FBgn0266354
chr2L	18235492	18235492	1	-	intron	39395	39395	54	33990		FBgn0266354
chr2L	18235492	18235492	1	-	intron	39455	39455	54	33991		FBgn0266354
chr2L	18235492	18235492	1	-	intron	39584	39584	54	33993		FBgn0030812
chr2L	18235492	18235492	1	-	intron	39642	39642	54	33994		FBgn0030812
chr2L	18235492	18235492	1	-	intron	39695	39695	54	33995		FBgn0030812
chr2L	18235492	18235492	1	-	intron	39748	39748	54	33996		FBgn0030812
chr2L	18235492	18235492	1	-	intron	39841	39841	54	33997		FBgn0030812
chr2L	18235492	18235492	1	-	intron	39897	39897	54	33998		FBgn0030812
chr2L	18235492	18235492	1	-	intron	38948	38948	54	4855		FBgn0004914
chr2L	18235492	18235492	1	-	intron	39173	39173	54	4856		FBgn0004914
chr2L	18235492	18235492	1	-	intron	39395	39395	54	4857		FBgn0004914
chr2L	18235492	18235492	1	-	intron	39455	39455	54	4858		FBgn0004914
chr2L	18235492	18235492	1	-	intron	39584	39584	54	4860		FBgn0003209
chr2L	18235492	18235492	1	-	intron	39642	39642	54	4861		FBgn0003209
chr2L	18237189	18237189	1	-	intron	37251	37251	55	33987		FBgn0266354
chr2L	18237189	18237189	1	-	intron	37251	37251	55	33988		FBgn0266354
chr2L	18237189	18237189	1	-	intron	37476	37476	55	33989		FBgn0266354
chr2L	18237189	18237189	1	-	intron	37698	37698	55	33990		FBgn0266354
chr2L	18237189	18237189	1	-	intron	37758	37758	55	33991		FBgn0266354
chr2L	18237189	18237189	1	-	intron	37887	37887	55	33993		FBgn0030812
chr2L	18237189	18237189	1	-	intron	37945	37945	55	33994		FBgn0030812
chr2L	18237189	18237189	1	-	intron	37998	37998	55	33995		FBgn0030812
chr2L	18237189	18237189	1	-	intron	38051	38051	55	33996		FBgn0030812
chr2L	18237189	18237189	1	-	intron	38144	38144	55	33997		FBgn0030812
chr2L	18237189	18237189	1	-	intron	38200	38200	55	33998		FBgn0030812
chr2L	18237189	18237189	1	-	intron	37251	37251	55	4855		FBgn0004914
chr2L	18237189	18237189	1	-	intron	37476	37476	55	4856		FBgn0004914
chr2L	18237189	18237189	1	-	intron	37698	37698	55	4857		FBgn0004914
chr2L	18237189	18237189	1	-	intron	37758	37758	55	4858		FBgn0004914
chr2L	18237189	18237189	1	-	intron	37887	37887	55	4860		FBgn0003209
chr2L	18237189	18237189	1	-	intron	37945	37945	55	4861		FBgn0003209
chr2L	18262291	18262291	1	-	intron	12232	12232	56	33987		FBgn0266354
chr2L	18262291	18262291	1	-	intron	12232	12232	56	33988		FBgn0266354
chr2L	18262291	18262291	1	-	intron	12457	12457	56	33989		FBgn0266354
chr2L	18262291	18262291	1	-	intron	12679	12679	56	33990		FBgn0266354
chr2L	18262291	18262291	1	-	intron	12739	12739	56	33991		FBgn0266354
chr2L	18262291	18262291	1	-	intron	12868	12868	56	33993		FBgn0030812
chr2L	18262291	18262291	1	-	intron	12926	12926	56	33994		FBgn0030812
chr2L	18262291	18262291	1	-	intron	12979	12979	56	33995		FBgn0030812
chr2L	18262291	18262291	1	-	intron	13032	13032	56	33996		FBgn0030812
chr2L	18262291	18262291	1	-	intron	13125	13125	56	33997		FBgn0030812
chr2L	18262291	18262291	1	-	intron	13181	13181	56	33998		FBgn0030812
chr2L	18262291	18262291	1	-	intron	12232	12232	56	4855		FBgn0004914
chr2L	18262291	18262291	1	-	intron	12457	12457	56	4856		FBgn0004914
chr2L	18262291	18262291	1	-	intron	12679	12679	56	4857		FBgn0004914
chr2L	18262291	18262291	1	-	intron	12739	12739	56	4858		FBgn0004914
chr2L	18262291	18262291	1	-	intron	12799	12799	56	4859		FBgn0004914
chr2L	18262291	18262291	1	-	intron	12868	12868	56	4860		FBgn0003209
chr2L	18262291	18262291	1	-	intron	12926	12926	56	4861		FBgn0003209
chr2L	18262291	18262291	1	-	promoter	NA	NA	56	6046		FBgn0266206
chr2L	18264414	18264414	1	-	intron	10109	10109	57	33987		FBgn0266354
chr2L	18264414	18264414	1	-	intron	10109	10109	57	33988		FBgn0266354
chr2L	18264414	18264414	1	-	intron	10334	10334	57	33989		FBgn0266354
chr2L	18264414	18264414	1	-	intron	10556	10556	57	33990		FBgn0266354
chr2L	18264414	18264414	1	-	intron	10616	10616	57	33991		FBgn0266354
chr2L	18264414	18264414	1	-	intron	10745	10745	57	33993		FBgn0030812
chr2L	18264414	18264414	1	-	intron	10803	10803	57	33994		FBgn0030812
chr2L	18264414	18264414	1	-	intron	10856	10856	57	33995		FBgn0030812
chr2L	18264414	18264414	1	-	intron	10909	10909	57	33996		FBgn0030812
chr2L	18264414	18264414	1	-	intron	11002	11002	57	33997		FBgn0030812
chr2L	18264414	18264414	1	-	intron	11058	11058	57	33998		FBgn0030812
chr2L	18264414	18264414	1	-	intron	10109	10109	57	4855		FBgn0004914
chr2L	18264414	18264414	1	-	intron	10334	10334	57	4856		FBgn0004914
chr2L	18264414	18264414	1	-	intron	10556	10556	57	4857		FBgn0004914
chr2L	18264414	18264414	1	-	intron	10616	10616	57	4858		FBgn0004914
chr2L	18264414	18264414	1	-	intron	10676	10676	57	4859		FBgn0004914
chr2L	18264414	18264414	1	-	intron	10745	10745	57	4860		FBgn0003209
chr2L	18264414	18264414	1	-	intron	10803	10803	57	4861		FBgn0003209
chr2L	18264415	18264415	1	-	intron	10108	10108	58	33987		FBgn0266354
chr2L	18264415	18264415	1	-	intron	10108	10108	58	33988		FBgn0266354
chr2L	18264415	18264415	1	-	intron	10333	10333	58	33989		FBgn0266354
chr2L	18264415	18264415	1	-	intron	10555	10555	58	33990		FBgn0266354
chr2L	18264415	18264415	1	-	intron	10615	10615	58	33991		FBgn0266354
chr2L	18264415	18264415	1	-	intron	10744	10744	58	33993		FBgn0030812
chr2L	18264415	18264415	1	-	intron	10802	10802	58	33994		FBgn0030812
chr2L	18264415	18264415	1	-	intron	10855	10855	58	33995		FBgn0030812
chr2L	18264415	18264415	1	-	intron	10908	10908	58	33996		FBgn0030812
chr2L	18264415	18264415	1	-	intron	11001	11001	58	33997		FBgn0030812
chr2L	18264415	18264415	1	-	intron	11057	11057	58	33998		FBgn0030812
chr2L	18264415	18264415	1	-	intron	10108	10108	58	4855		FBgn0004914
chr2L	18264415	18264415	1	-	intron	10333	10333	58	4856		FBgn0004914
chr2L	18264415	18264415	1	-	intron	10555	10555	58	4857		FBgn0004914
chr2L	18264415	18264415	1	-	intron	10615	10615	58	4858		FBgn0004914
chr2L	18264415	18264415	1	-	intron	10675	10675	58	4859		FBgn0004914
chr2L	18264415	18264415	1	-	intron	10744	10744	58	4860		FBgn0003209
chr2L	18264415	18264415	1	-	intron	10802	10802	58	4861		FBgn0003209
chr2L	18277489	18277489	1	-	promoter	NA	NA	59	6037		FBgn0261804
chr2L	18277489	18277489	1	-	promoter	NA	NA	59	6038		FBgn0261804
chr2L	18277489	18277489	1	*	intergenic	NA	NA	59	NA		NA	FBgn0000075;FBgn0000422;FBgn0000636;FBgn0001202;FBgn0002021;FBgn0002022;FBgn0002023;FBgn0002031;FBgn0002036;FBgn0003270;FBgn0003896;FBgn0005617;FBgn0010097;FBgn0010300;FBgn0010309;FBgn0011559;FBgn0015380;FBgn0015553;FBgn0015772;FBgn0015808;FBgn0025608;FBgn0027070;FBgn0027074;FBgn0028569;FBgn0032677;FBgn0032680;FBgn0032681;FBgn0032682;FBgn0032683;FBgn0032684;FBgn0032685;FBgn0032688;FBgn0032689;FBg…	FBgn0000120;FBgn0000183;FBgn0001301;FBgn0002939;FBgn0003187;FBgn0011274;FBgn0013810;FBgn0015609;FBgn0020503;FBgn0023096;FBgn0024689;FBgn0032631;FBgn0032632;FBgn0032633;FBgn0032634;FBgn0032635;FBgn0032636;FBgn0032637;FBgn0032638;FBgn0032639;FBgn0032640;FBgn0032642;FBgn0032643;FBgn0032644;FBgn0032645;FBgn0032646;FBgn0032647;FBgn0032648;FBgn0032649;FBgn0032650;FBgn0032651;FBgn0032652;FBgn0032654;FBg…
chr2L	18282364	18282364	1	*	intergenic	NA	NA	60	NA		NA	FBgn0000075;FBgn0000422;FBgn0000636;FBgn0001202;FBgn0002021;FBgn0002022;FBgn0002023;FBgn0002031;FBgn0002036;FBgn0003270;FBgn0003896;FBgn0005617;FBgn0010097;FBgn0010300;FBgn0010309;FBgn0011559;FBgn0015380;FBgn0015553;FBgn0015772;FBgn0015808;FBgn0025608;FBgn0027070;FBgn0027074;FBgn0028569;FBgn0032677;FBgn0032680;FBgn0032681;FBgn0032682;FBgn0032683;FBgn0032684;FBgn0032685;FBgn0032688;FBgn0032689;FBg…	FBgn0000120;FBgn0000183;FBgn0001301;FBgn0002939;FBgn0003187;FBgn0011274;FBgn0013810;FBgn0015609;FBgn0020503;FBgn0023096;FBgn0024689;FBgn0032631;FBgn0032632;FBgn0032633;FBgn0032634;FBgn0032635;FBgn0032636;FBgn0032637;FBgn0032638;FBgn0032639;FBgn0032640;FBgn0032642;FBgn0032643;FBgn0032644;FBgn0032645;FBgn0032646;FBgn0032647;FBgn0032648;FBgn0032649;FBgn0032650;FBgn0032651;FBgn0032652;FBgn0032654;FBg…
chr2L	18286874	18286874	1	-	promoter	NA	NA	61	6048		FBgn0051787
chr2L	18286874	18286874	1	*	intergenic	NA	NA	61	NA		NA	FBgn0000075;FBgn0000422;FBgn0000636;FBgn0001202;FBgn0002021;FBgn0002022;FBgn0002023;FBgn0002031;FBgn0002036;FBgn0003270;FBgn0003896;FBgn0005617;FBgn0010097;FBgn0010300;FBgn0010309;FBgn0011559;FBgn0015380;FBgn0015553;FBgn0015772;FBgn0015808;FBgn0025608;FBgn0027070;FBgn0027074;FBgn0028569;FBgn0032677;FBgn0032680;FBgn0032681;FBgn0032682;FBgn0032683;FBgn0032684;FBgn0032685;FBgn0032688;FBgn0032689;FBg…	FBgn0000120;FBgn0000183;FBgn0001301;FBgn0002939;FBgn0003187;FBgn0011274;FBgn0013810;FBgn0015609;FBgn0020503;FBgn0023096;FBgn0024689;FBgn0032631;FBgn0032632;FBgn0032633;FBgn0032634;FBgn0032635;FBgn0032636;FBgn0032637;FBgn0032638;FBgn0032639;FBgn0032640;FBgn0032642;FBgn0032643;FBgn0032644;FBgn0032645;FBgn0032646;FBgn0032647;FBgn0032648;FBgn0032649;FBgn0032650;FBgn0032651;FBgn0032652;FBgn0032654;FBg…
chr2L	18288541	18288541	1	*	intergenic	NA	NA	62	NA		NA	FBgn0000075;FBgn0000422;FBgn0000636;FBgn0001202;FBgn0002021;FBgn0002022;FBgn0002023;FBgn0002031;FBgn0002036;FBgn0003270;FBgn0003896;FBgn0005617;FBgn0010097;FBgn0010300;FBgn0010309;FBgn0011559;FBgn0015380;FBgn0015553;FBgn0015772;FBgn0015808;FBgn0025608;FBgn0027070;FBgn0027074;FBgn0028569;FBgn0032677;FBgn0032680;FBgn0032681;FBgn0032682;FBgn0032683;FBgn0032684;FBgn0032685;FBgn0032688;FBgn0032689;FBg…	FBgn0000120;FBgn0000183;FBgn0001301;FBgn0002939;FBgn0003187;FBgn0011274;FBgn0013810;FBgn0015609;FBgn0020503;FBgn0023096;FBgn0024689;FBgn0032632;FBgn0032633;FBgn0032634;FBgn0032635;FBgn0032636;FBgn0032637;FBgn0032638;FBgn0032639;FBgn0032640;FBgn0032642;FBgn0032643;FBgn0032644;FBgn0032645;FBgn0032646;FBgn0032647;FBgn0032648;FBgn0032649;FBgn0032650;FBgn0032651;FBgn0032652;FBgn0032654;FBgn0032656;FBg…
chr2L	18298074	18298074	1	*	intergenic	NA	NA	63	NA		NA	FBgn0000075;FBgn0000422;FBgn0000636;FBgn0001202;FBgn0002021;FBgn0002022;FBgn0002023;FBgn0002031;FBgn0002036;FBgn0003270;FBgn0003896;FBgn0005617;FBgn0010097;FBgn0010300;FBgn0010309;FBgn0011559;FBgn0015380;FBgn0015553;FBgn0015772;FBgn0015808;FBgn0025608;FBgn0027070;FBgn0027074;FBgn0028569;FBgn0032680;FBgn0032681;FBgn0032682;FBgn0032683;FBgn0032684;FBgn0032685;FBgn0032688;FBgn0032689;FBgn0032690;FBg…	FBgn0000120;FBgn0000183;FBgn0001301;FBgn0002939;FBgn0003187;FBgn0011274;FBgn0013810;FBgn0015609;FBgn0020503;FBgn0023096;FBgn0024689;FBgn0032633;FBgn0032634;FBgn0032635;FBgn0032636;FBgn0032637;FBgn0032638;FBgn0032639;FBgn0032640;FBgn0032642;FBgn0032643;FBgn0032644;FBgn0032645;FBgn0032646;FBgn0032647;FBgn0032648;FBgn0032649;FBgn0032650;FBgn0032651;FBgn0032652;FBgn0032654;FBgn0032656;FBgn0032658;FBg…
chr2L	18298775	18298775	1	*	intergenic	NA	NA	64	NA		NA	FBgn0000075;FBgn0000422;FBgn0000636;FBgn0001202;FBgn0002021;FBgn0002022;FBgn0002023;FBgn0002031;FBgn0002036;FBgn0003270;FBgn0003896;FBgn0005617;FBgn0010097;FBgn0010300;FBgn0010309;FBgn0011559;FBgn0015380;FBgn0015553;FBgn0015772;FBgn0015808;FBgn0025608;FBgn0027070;FBgn0027074;FBgn0028569;FBgn0032680;FBgn0032681;FBgn0032682;FBgn0032683;FBgn0032684;FBgn0032685;FBgn0032688;FBgn0032689;FBgn0032690;FBg…	FBgn0000120;FBgn0000183;FBgn0001301;FBgn0002939;FBgn0003187;FBgn0011274;FBgn0013810;FBgn0015609;FBgn0020503;FBgn0023096;FBgn0024689;FBgn0032633;FBgn0032634;FBgn0032635;FBgn0032636;FBgn0032637;FBgn0032638;FBgn0032639;FBgn0032640;FBgn0032642;FBgn0032643;FBgn0032644;FBgn0032645;FBgn0032646;FBgn0032647;FBgn0032648;FBgn0032649;FBgn0032650;FBgn0032651;FBgn0032652;FBgn0032654;FBgn0032656;FBgn0032658;FBg…
chr2L	18302591	18302591	1	*	intergenic	NA	NA	65	NA		NA	FBgn0000075;FBgn0000422;FBgn0000636;FBgn0001202;FBgn0002021;FBgn0002022;FBgn0002023;FBgn0002031;FBgn0002036;FBgn0003270;FBgn0003896;FBgn0005617;FBgn0010097;FBgn0010300;FBgn0010309;FBgn0011559;FBgn0015380;FBgn0015553;FBgn0015772;FBgn0015808;FBgn0025608;FBgn0027070;FBgn0027074;FBgn0028569;FBgn0032680;FBgn0032681;FBgn0032682;FBgn0032683;FBgn0032684;FBgn0032685;FBgn0032688;FBgn0032689;FBgn0032690;FBg…	FBgn0000120;FBgn0000183;FBgn0001301;FBgn0002939;FBgn0003187;FBgn0011274;FBgn0013810;FBgn0015609;FBgn0020503;FBgn0023096;FBgn0024689;FBgn0032633;FBgn0032634;FBgn0032635;FBgn0032636;FBgn0032637;FBgn0032638;FBgn0032639;FBgn0032640;FBgn0032642;FBgn0032643;FBgn0032644;FBgn0032645;FBgn0032646;FBgn0032647;FBgn0032648;FBgn0032649;FBgn0032650;FBgn0032651;FBgn0032652;FBgn0032654;FBgn0032656;FBgn0032658;FBg…
chr2L	18302714	18302714	1	*	intergenic	NA	NA	66	NA		NA	FBgn0000075;FBgn0000422;FBgn0000636;FBgn0001202;FBgn0002021;FBgn0002022;FBgn0002023;FBgn0002031;FBgn0002036;FBgn0003270;FBgn0003896;FBgn0005617;FBgn0010097;FBgn0010300;FBgn0010309;FBgn0011559;FBgn0015380;FBgn0015553;FBgn0015772;FBgn0015808;FBgn0025608;FBgn0027070;FBgn0027074;FBgn0028569;FBgn0032680;FBgn0032681;FBgn0032682;FBgn0032683;FBgn0032684;FBgn0032685;FBgn0032688;FBgn0032689;FBgn0032690;FBg…	FBgn0000120;FBgn0000183;FBgn0001301;FBgn0002939;FBgn0003187;FBgn0011274;FBgn0013810;FBgn0015609;FBgn0020503;FBgn0023096;FBgn0024689;FBgn0032633;FBgn0032634;FBgn0032635;FBgn0032636;FBgn0032637;FBgn0032638;FBgn0032639;FBgn0032640;FBgn0032642;FBgn0032643;FBgn0032644;FBgn0032645;FBgn0032646;FBgn0032647;FBgn0032648;FBgn0032649;FBgn0032650;FBgn0032651;FBgn0032652;FBgn0032654;FBgn0032656;FBgn0032658;FBg…
chr2L	18302869	18302869	1	*	intergenic	NA	NA	67	NA		NA	FBgn0000075;FBgn0000422;FBgn0000636;FBgn0001202;FBgn0002021;FBgn0002022;FBgn0002023;FBgn0002031;FBgn0002036;FBgn0003270;FBgn0003896;FBgn0005617;FBgn0010097;FBgn0010300;FBgn0010309;FBgn0011559;FBgn0015380;FBgn0015553;FBgn0015772;FBgn0015808;FBgn0025608;FBgn0027070;FBgn0027074;FBgn0028569;FBgn0032680;FBgn0032681;FBgn0032682;FBgn0032683;FBgn0032684;FBgn0032685;FBgn0032688;FBgn0032689;FBgn0032690;FBg…	FBgn0000120;FBgn0000183;FBgn0001301;FBgn0002939;FBgn0003187;FBgn0011274;FBgn0013810;FBgn0015609;FBgn0020503;FBgn0023096;FBgn0024689;FBgn0032633;FBgn0032634;FBgn0032635;FBgn0032636;FBgn0032637;FBgn0032638;FBgn0032639;FBgn0032640;FBgn0032642;FBgn0032643;FBgn0032644;FBgn0032645;FBgn0032646;FBgn0032647;FBgn0032648;FBgn0032649;FBgn0032650;FBgn0032651;FBgn0032652;FBgn0032654;FBgn0032656;FBgn0032658;FBg…
chr2L	18303913	18303913	1	*	intergenic	NA	NA	68	NA		NA	FBgn0000075;FBgn0000422;FBgn0000636;FBgn0001202;FBgn0002021;FBgn0002022;FBgn0002023;FBgn0002031;FBgn0002036;FBgn0003270;FBgn0003896;FBgn0005617;FBgn0010097;FBgn0010300;FBgn0010309;FBgn0011559;FBgn0015380;FBgn0015553;FBgn0015772;FBgn0015808;FBgn0025608;FBgn0027070;FBgn0027074;FBgn0028569;FBgn0032680;FBgn0032681;FBgn0032682;FBgn0032683;FBgn0032684;FBgn0032685;FBgn0032688;FBgn0032689;FBgn0032690;FBg…	FBgn0000120;FBgn0000183;FBgn0001301;FBgn0002939;FBgn0003187;FBgn0011274;FBgn0013810;FBgn0015609;FBgn0020503;FBgn0023096;FBgn0024689;FBgn0032633;FBgn0032634;FBgn0032635;FBgn0032636;FBgn0032637;FBgn0032638;FBgn0032639;FBgn0032640;FBgn0032642;FBgn0032643;FBgn0032644;FBgn0032645;FBgn0032646;FBgn0032647;FBgn0032648;FBgn0032649;FBgn0032650;FBgn0032651;FBgn0032652;FBgn0032654;FBgn0032656;FBgn0032658;FBg…
chr2L	18304147	18304147	1	*	intergenic	NA	NA	69	NA		NA	FBgn0000075;FBgn0000422;FBgn0000636;FBgn0001202;FBgn0002021;FBgn0002022;FBgn0002023;FBgn0002031;FBgn0002036;FBgn0003270;FBgn0003896;FBgn0005617;FBgn0010097;FBgn0010300;FBgn0010309;FBgn0011559;FBgn0015380;FBgn0015553;FBgn0015772;FBgn0015808;FBgn0025608;FBgn0027070;FBgn0027074;FBgn0028569;FBgn0032680;FBgn0032681;FBgn0032682;FBgn0032683;FBgn0032684;FBgn0032685;FBgn0032688;FBgn0032689;FBgn0032690;FBg…	FBgn0000120;FBgn0000183;FBgn0001301;FBgn0002939;FBgn0003187;FBgn0011274;FBgn0013810;FBgn0015609;FBgn0020503;FBgn0023096;FBgn0024689;FBgn0032633;FBgn0032634;FBgn0032635;FBgn0032636;FBgn0032637;FBgn0032638;FBgn0032639;FBgn0032640;FBgn0032642;FBgn0032643;FBgn0032644;FBgn0032645;FBgn0032646;FBgn0032647;FBgn0032648;FBgn0032649;FBgn0032650;FBgn0032651;FBgn0032652;FBgn0032654;FBgn0032656;FBgn0032658;FBg…
chr2L	18304408	18304408	1	*	intergenic	NA	NA	70	NA		NA	FBgn0000075;FBgn0000422;FBgn0000636;FBgn0001202;FBgn0002021;FBgn0002022;FBgn0002023;FBgn0002031;FBgn0002036;FBgn0003270;FBgn0003896;FBgn0005617;FBgn0010097;FBgn0010300;FBgn0010309;FBgn0011559;FBgn0015380;FBgn0015553;FBgn0015772;FBgn0015808;FBgn0025608;FBgn0027070;FBgn0027074;FBgn0028569;FBgn0032680;FBgn0032681;FBgn0032682;FBgn0032683;FBgn0032684;FBgn0032685;FBgn0032688;FBgn0032689;FBgn0032690;FBg…	FBgn0000120;FBgn0000183;FBgn0001301;FBgn0002939;FBgn0003187;FBgn0011274;FBgn0013810;FBgn0015609;FBgn0020503;FBgn0023096;FBgn0024689;FBgn0032633;FBgn0032634;FBgn0032635;FBgn0032636;FBgn0032637;FBgn0032638;FBgn0032639;FBgn0032640;FBgn0032642;FBgn0032643;FBgn0032644;FBgn0032645;FBgn0032646;FBgn0032647;FBgn0032648;FBgn0032649;FBgn0032650;FBgn0032651;FBgn0032652;FBgn0032654;FBgn0032656;FBgn0032658;FBg…
chr2L	18305103	18305103	1	*	intergenic	NA	NA	71	NA		NA	FBgn0000075;FBgn0000422;FBgn0000636;FBgn0001202;FBgn0002021;FBgn0002022;FBgn0002023;FBgn0002031;FBgn0002036;FBgn0003270;FBgn0003896;FBgn0005617;FBgn0010097;FBgn0010300;FBgn0010309;FBgn0011559;FBgn0015380;FBgn0015553;FBgn0015772;FBgn0015808;FBgn0025608;FBgn0027070;FBgn0027074;FBgn0028569;FBgn0032680;FBgn0032681;FBgn0032682;FBgn0032683;FBgn0032684;FBgn0032685;FBgn0032688;FBgn0032689;FBgn0032690;FBg…	FBgn0000120;FBgn0000183;FBgn0001301;FBgn0002939;FBgn0003187;FBgn0011274;FBgn0013810;FBgn0015609;FBgn0020503;FBgn0023096;FBgn0024689;FBgn0032633;FBgn0032634;FBgn0032635;FBgn0032636;FBgn0032637;FBgn0032638;FBgn0032639;FBgn0032640;FBgn0032642;FBgn0032643;FBgn0032644;FBgn0032645;FBgn0032646;FBgn0032647;FBgn0032648;FBgn0032649;FBgn0032650;FBgn0032651;FBgn0032652;FBgn0032654;FBgn0032656;FBgn0032658;FBg…
chr2L	18309139	18309139	1	+	promoter	NA	NA	72	2704		FBgn0265905
chr2L	18309139	18309139	1	+	promoter	NA	NA	72	2705		FBgn0265906
chr2L	18309139	18309139	1	+	promoter	NA	NA	72	2706		FBgn0267285
chr2L	18309139	18309139	1	-	promoter	NA	NA	72	6053		FBgn0263085
chr2L	18309139	18309139	1	*	intergenic	NA	NA	72	NA		NA	FBgn0000075;FBgn0000422;FBgn0000636;FBgn0001202;FBgn0002021;FBgn0002022;FBgn0002023;FBgn0002031;FBgn0002036;FBgn0003270;FBgn0003896;FBgn0005617;FBgn0010097;FBgn0010300;FBgn0010309;FBgn0011559;FBgn0015380;FBgn0015553;FBgn0015772;FBgn0015808;FBgn0025608;FBgn0027070;FBgn0027074;FBgn0028569;FBgn0032680;FBgn0032681;FBgn0032682;FBgn0032683;FBgn0032684;FBgn0032685;FBgn0032688;FBgn0032689;FBgn0032690;FBg…	FBgn0000120;FBgn0000183;FBgn0001301;FBgn0002939;FBgn0003187;FBgn0011274;FBgn0013810;FBgn0015609;FBgn0020503;FBgn0023096;FBgn0024689;FBgn0032633;FBgn0032634;FBgn0032635;FBgn0032636;FBgn0032637;FBgn0032638;FBgn0032639;FBgn0032640;FBgn0032642;FBgn0032643;FBgn0032644;FBgn0032645;FBgn0032646;FBgn0032647;FBgn0032648;FBgn0032649;FBgn0032650;FBgn0032651;FBgn0032652;FBgn0032654;FBgn0032656;FBgn0032658;FBg…
chr2L	18310730	18310730	1	+	promoter	NA	NA	73	2706		FBgn0267285
chr2L	18310730	18310730	1	-	promoter	NA	NA	73	6054		FBgn0263086
chr2L	18310730	18310730	1	*	intergenic	NA	NA	73	NA		NA	FBgn0000075;FBgn0000422;FBgn0000636;FBgn0001202;FBgn0002021;FBgn0002022;FBgn0002023;FBgn0002031;FBgn0002036;FBgn0003270;FBgn0003896;FBgn0005617;FBgn0010097;FBgn0010300;FBgn0010309;FBgn0011559;FBgn0015380;FBgn0015553;FBgn0015772;FBgn0015808;FBgn0025608;FBgn0027070;FBgn0027074;FBgn0028569;FBgn0032680;FBgn0032681;FBgn0032682;FBgn0032683;FBgn0032684;FBgn0032685;FBgn0032688;FBgn0032689;FBgn0032690;FBg…	FBgn0000120;FBgn0000183;FBgn0001301;FBgn0002939;FBgn0003187;FBgn0011274;FBgn0013810;FBgn0015609;FBgn0020503;FBgn0023096;FBgn0024689;FBgn0032633;FBgn0032634;FBgn0032635;FBgn0032636;FBgn0032637;FBgn0032638;FBgn0032639;FBgn0032640;FBgn0032642;FBgn0032643;FBgn0032644;FBgn0032645;FBgn0032646;FBgn0032647;FBgn0032648;FBgn0032649;FBgn0032650;FBgn0032651;FBgn0032652;FBgn0032654;FBgn0032656;FBgn0032658;FBg…
chr2L	18315762	18315762	1	-	promoter	NA	NA	74	6055		FBgn0265682
chr2L	18315762	18315762	1	*	intergenic	NA	NA	74	NA		NA	FBgn0000075;FBgn0000422;FBgn0000636;FBgn0001202;FBgn0002021;FBgn0002022;FBgn0002023;FBgn0002031;FBgn0002036;FBgn0003270;FBgn0003896;FBgn0005617;FBgn0010097;FBgn0010300;FBgn0010309;FBgn0011559;FBgn0015380;FBgn0015553;FBgn0015772;FBgn0015808;FBgn0025608;FBgn0027070;FBgn0027074;FBgn0028569;FBgn0032680;FBgn0032681;FBgn0032682;FBgn0032683;FBgn0032684;FBgn0032685;FBgn0032688;FBgn0032689;FBgn0032690;FBg…	FBgn0000120;FBgn0000183;FBgn0001301;FBgn0002939;FBgn0003187;FBgn0011274;FBgn0013810;FBgn0015609;FBgn0020503;FBgn0023096;FBgn0024689;FBgn0032633;FBgn0032634;FBgn0032635;FBgn0032636;FBgn0032637;FBgn0032638;FBgn0032639;FBgn0032640;FBgn0032642;FBgn0032643;FBgn0032644;FBgn0032645;FBgn0032646;FBgn0032647;FBgn0032648;FBgn0032649;FBgn0032650;FBgn0032651;FBgn0032652;FBgn0032654;FBgn0032656;FBgn0032658;FBg…
chr2L	18317456	18317456	1	*	intergenic	NA	NA	75	NA		NA	FBgn0000075;FBgn0000422;FBgn0000636;FBgn0001202;FBgn0002021;FBgn0002022;FBgn0002023;FBgn0002031;FBgn0002036;FBgn0003270;FBgn0003896;FBgn0005617;FBgn0010097;FBgn0010300;FBgn0010309;FBgn0011559;FBgn0015380;FBgn0015553;FBgn0015772;FBgn0015808;FBgn0025608;FBgn0027070;FBgn0027074;FBgn0028569;FBgn0032680;FBgn0032681;FBgn0032682;FBgn0032683;FBgn0032684;FBgn0032685;FBgn0032688;FBgn0032689;FBgn0032690;FBg…	FBgn0000120;FBgn0000183;FBgn0001301;FBgn0002939;FBgn0003187;FBgn0011274;FBgn0013810;FBgn0015609;FBgn0020503;FBgn0023096;FBgn0024689;FBgn0032633;FBgn0032634;FBgn0032635;FBgn0032636;FBgn0032637;FBgn0032638;FBgn0032639;FBgn0032640;FBgn0032642;FBgn0032643;FBgn0032644;FBgn0032645;FBgn0032646;FBgn0032647;FBgn0032648;FBgn0032649;FBgn0032650;FBgn0032651;FBgn0032652;FBgn0032654;FBgn0032656;FBgn0032658;FBg…
chr2L	18317457	18317457	1	*	intergenic	NA	NA	76	NA		NA	FBgn0000075;FBgn0000422;FBgn0000636;FBgn0001202;FBgn0002021;FBgn0002022;FBgn0002023;FBgn0002031;FBgn0002036;FBgn0003270;FBgn0003896;FBgn0005617;FBgn0010097;FBgn0010300;FBgn0010309;FBgn0011559;FBgn0015380;FBgn0015553;FBgn0015772;FBgn0015808;FBgn0025608;FBgn0027070;FBgn0027074;FBgn0028569;FBgn0032680;FBgn0032681;FBgn0032682;FBgn0032683;FBgn0032684;FBgn0032685;FBgn0032688;FBgn0032689;FBgn0032690;FBg…	FBgn0000120;FBgn0000183;FBgn0001301;FBgn0002939;FBgn0003187;FBgn0011274;FBgn0013810;FBgn0015609;FBgn0020503;FBgn0023096;FBgn0024689;FBgn0032633;FBgn0032634;FBgn0032635;FBgn0032636;FBgn0032637;FBgn0032638;FBgn0032639;FBgn0032640;FBgn0032642;FBgn0032643;FBgn0032644;FBgn0032645;FBgn0032646;FBgn0032647;FBgn0032648;FBgn0032649;FBgn0032650;FBgn0032651;FBgn0032652;FBgn0032654;FBgn0032656;FBgn0032658;FBg…
chr2L	18317998	18317998	1	*	intergenic	NA	NA	77	NA		NA	FBgn0000075;FBgn0000422;FBgn0000636;FBgn0001202;FBgn0002021;FBgn0002022;FBgn0002023;FBgn0002031;FBgn0002036;FBgn0003270;FBgn0003896;FBgn0005617;FBgn0010097;FBgn0010300;FBgn0010309;FBgn0011559;FBgn0015380;FBgn0015553;FBgn0015772;FBgn0015808;FBgn0025608;FBgn0027070;FBgn0027074;FBgn0028569;FBgn0032680;FBgn0032681;FBgn0032682;FBgn0032683;FBgn0032684;FBgn0032685;FBgn0032688;FBgn0032689;FBgn0032690;FBg…	FBgn0000120;FBgn0000183;FBgn0001301;FBgn0002939;FBgn0003187;FBgn0011274;FBgn0013810;FBgn0015609;FBgn0020503;FBgn0023096;FBgn0024689;FBgn0032633;FBgn0032634;FBgn0032635;FBgn0032636;FBgn0032637;FBgn0032638;FBgn0032639;FBgn0032640;FBgn0032642;FBgn0032643;FBgn0032644;FBgn0032645;FBgn0032646;FBgn0032647;FBgn0032648;FBgn0032649;FBgn0032650;FBgn0032651;FBgn0032652;FBgn0032654;FBgn0032656;FBgn0032658;FBg…
chr2L	18322220	18322220	1	+	intron	2479	2479	78	2173		FBgn0028539
chr2L	18322220	18322220	1	+	intron	66810	66810	78	2173		FBgn0028539
chr2L	18322220	18322220	1	+	intron	1548	1548	78	2177		FBgn0027844
chr2L	18322220	18322220	1	+	intron	1490	1490	78	2178		FBgn0028919
chr2L	18322220	18322220	1	+	intron	1490	1490	78	2179		FBgn0028919
chr2L	18322220	18322220	1	+	intron	1490	1490	78	2180		FBgn0001965
chr2L	18322220	18322220	1	+	intron	68015	68015	78	2180		FBgn0001965
chr2L	18322220	18322220	1	+	intron	1490	1490	78	2181		FBgn0000153
chr2L	18322220	18322220	1	+	intron	1490	1490	78	2182		FBgn0000153
chr2L	18322220	18322220	1	+	intron	1490	1490	78	2183		FBgn0000153
chr2L	18322220	18322220	1	+	intron	1490	1490	78	2184		FBgn0015271
chr2L	18322220	18322220	1	+	intron	2479	2479	78	31306		FBgn0030976
chr2L	18322220	18322220	1	+	intron	2391	2391	78	31307		FBgn0030976
chr2L	18322220	18322220	1	+	intron	1606	1606	78	31309		FBgn0264090
chr2L	18322220	18322220	1	+	intron	1548	1548	78	31310		FBgn0264090
chr2L	18322220	18322220	1	+	intron	65879	65879	78	31310		FBgn0264090
chr2L	18322220	18322220	1	+	intron	1490	1490	78	31311		FBgn0264090
chr2L	18322220	18322220	1	+	intron	65821	65821	78	31311		FBgn0264090
chr2L	18322220	18322220	1	+	intron	1490	1490	78	31312		FBgn0264090
chr2L	18322220	18322220	1	+	intron	1490	1490	78	31315		FBgn0030979
chr2L	18322220	18322220	1	+	intron	1490	1490	78	31316		FBgn0030980
chr2L	18322220	18322220	1	+	intron	1490	1490	78	31317		FBgn0030981
chr2L	18325694	18325694	1	+	intron	5953	5953	79	2173		FBgn0028539
chr2L	18325694	18325694	1	+	intron	70284	70284	79	2173		FBgn0028539
chr2L	18325694	18325694	1	+	intron	5022	5022	79	2177		FBgn0027844
chr2L	18325694	18325694	1	+	intron	4964	4964	79	2178		FBgn0028919
chr2L	18325694	18325694	1	+	intron	4964	4964	79	2179		FBgn0028919
chr2L	18325694	18325694	1	+	intron	4964	4964	79	2180		FBgn0001965
chr2L	18325694	18325694	1	+	intron	71489	71489	79	2180		FBgn0001965
chr2L	18325694	18325694	1	+	intron	4964	4964	79	2181		FBgn0000153
chr2L	18325694	18325694	1	+	intron	4964	4964	79	2182		FBgn0000153
chr2L	18325694	18325694	1	+	intron	4964	4964	79	2183		FBgn0000153
chr2L	18325694	18325694	1	+	intron	4964	4964	79	2184		FBgn0015271
chr2L	18325694	18325694	1	+	intron	5953	5953	79	31306		FBgn0030976
chr2L	18325694	18325694	1	+	intron	5865	5865	79	31307		FBgn0030976
chr2L	18325694	18325694	1	+	intron	5080	5080	79	31309		FBgn0264090
chr2L	18325694	18325694	1	+	intron	5022	5022	79	31310		FBgn0264090
chr2L	18325694	18325694	1	+	intron	69353	69353	79	31310		FBgn0264090
chr2L	18325694	18325694	1	+	intron	4964	4964	79	31311		FBgn0264090
chr2L	18325694	18325694	1	+	intron	69295	69295	79	31311		FBgn0264090
chr2L	18325694	18325694	1	+	intron	4964	4964	79	31312		FBgn0264090
chr2L	18325694	18325694	1	+	intron	4964	4964	79	31315		FBgn0030979
chr2L	18325694	18325694	1	+	intron	4964	4964	79	31316		FBgn0030980
chr2L	18325694	18325694	1	+	intron	4964	4964	79	31317		FBgn0030981
chr2L	18426476	18426476	1	*	intergenic	NA	NA	80	NA		NA	FBgn0000075;FBgn0000422;FBgn0001202;FBgn0002021;FBgn0002022;FBgn0002023;FBgn0002031;FBgn0002036;FBgn0003270;FBgn0003896;FBgn0005617;FBgn0010097;FBgn0010300;FBgn0010309;FBgn0015380;FBgn0015553;FBgn0015772;FBgn0015808;FBgn0016675;FBgn0024245;FBgn0025608;FBgn0027070;FBgn0027074;FBgn0028569;FBgn0032680;FBgn0032681;FBgn0032682;FBgn0032683;FBgn0032684;FBgn0032685;FBgn0032688;FBgn0032689;FBgn0032690;FBg…	FBgn0000120;FBgn0000183;FBgn0000636;FBgn0001301;FBgn0002939;FBgn0003187;FBgn0011274;FBgn0011559;FBgn0013810;FBgn0015609;FBgn0023096;FBgn0024689;FBgn0032636;FBgn0032637;FBgn0032638;FBgn0032639;FBgn0032640;FBgn0032642;FBgn0032643;FBgn0032644;FBgn0032645;FBgn0032646;FBgn0032647;FBgn0032648;FBgn0032649;FBgn0032650;FBgn0032651;FBgn0032652;FBgn0032654;FBgn0032656;FBgn0032658;FBgn0032660;FBgn0032663;FBg…
chr2L	18511319	18511319	1	+	intron	2046	2046	81	2191		FBgn0028509
chr2L	18511319	18511319	1	+	intron	4084	4084	81	2191		FBgn0028509
chr2L	18511319	18511319	1	+	intron	1541	1541	81	2192		FBgn0028509
chr2L	18511319	18511319	1	+	intron	3579	3579	81	2192		FBgn0028509
chr2L	18511319	18511319	1	+	intron	1613	1613	81	2193		FBgn0012037
chr2L	18511319	18511319	1	+	intron	2046	2046	81	31324		FBgn0030993
chr2L	18511319	18511319	1	+	intron	1613	1613	81	31326		FBgn0030996
chr2L	18570467	18570467	1	-	intron	776	776	82	4883		FBgn0032077
chr2L	18570467	18570467	1	-	intron	776	776	82	4886		FBgn0032078
chr2L	18570476	18570476	1	-	intron	767	767	83	4883		FBgn0032077
chr2L	18570476	18570476	1	-	intron	767	767	83	4886		FBgn0032078
chr2L	19340813	19340813	1	-	coding	303	303	84	6208	10413	FBgn0024245
chr2L	19340813	19340813	1	-	coding	303	303	84	6209	10413	FBgn0024245
chr2L	19342927	19342927	1	-	intron	19732	19732	85	34137		FBgn0030894
chr2L	19342927	19342927	1	-	intron	19732	19732	85	34138		FBgn0030894
chr2L	19342927	19342927	1	-	intron	41652	41652	85	34138		FBgn0030894
chr2L	19342927	19342927	1	-	intron	20524	20524	85	34139		FBgn0283471
chr2L	19342927	19342927	1	-	intron	19732	19732	85	5004		FBgn0025700
chr2L	19342927	19342927	1	-	intron	19732	19732	85	5005		FBgn0025700
chr2L	19342927	19342927	1	-	intron	20524	20524	85	5006		FBgn0032163
chr2L	19342948	19342948	1	-	intron	19711	19711	86	34137		FBgn0030894
chr2L	19342948	19342948	1	-	intron	19711	19711	86	34138		FBgn0030894
chr2L	19342948	19342948	1	-	intron	41631	41631	86	34138		FBgn0030894
chr2L	19342948	19342948	1	-	intron	20503	20503	86	34139		FBgn0283471
chr2L	19342948	19342948	1	-	intron	19711	19711	86	5004		FBgn0025700
chr2L	19342948	19342948	1	-	intron	19711	19711	86	5005		FBgn0025700
chr2L	19342948	19342948	1	-	intron	20503	20503	86	5006		FBgn0032163
chr2L	19562640	19562640	1	+	promoter	NA	NA	87	2896		FBgn0032809
chr2L	19644453	19644453	1	+	intron	36223	36223	88	2349		FBgn0011239
chr2L	19644453	19644453	1	+	intron	56397	56397	88	31480		FBgn0031089
chr2L	19644453	19644453	1	+	intron	36727	36727	88	31481		FBgn0031089
chr2L	19644453	19644453	1	+	intron	36223	36223	88	31482		FBgn0031089
chr2L	19644453	19644453	1	+	intron	36223	36223	88	31483		FBgn0031092
chr2L	19644453	19644453	1	+	intron	37194	37194	88	31484		FBgn0031094
chr2L	19644453	19644453	1	+	intron	32695	32695	88	31485		FBgn0031097
chr2L	19644453	19644453	1	+	intron	32649	32649	88	31486		FBgn0031097
chr2L	19644453	19644453	1	-	promoter	NA	NA	88	6280		FBgn0266314
chr2L	19855470	19855470	1	+	intron	26592	26592	91	2360		FBgn0002524
chr2L	19855470	19855470	1	+	intron	26425	26425	91	2361		FBgn0002524
chr2L	19855470	19855470	1	+	intron	26592	26592	91	2362		FBgn0264261
chr2L	19855470	19855470	1	+	intron	5072	5072	91	2363		FBgn0264261
chr2L	19855470	19855470	1	+	intron	5072	5072	91	2364		FBgn0259922
chr2L	19855470	19855470	1	+	intron	26592	26592	91	31495		FBgn0031107
chr2L	19855470	19855470	1	+	intron	5072	5072	91	31496		FBgn0031109
chr2L	19855470	19855470	1	+	intron	5072	5072	91	31497		FBgn0031110
chr2L	19859598	19859598	1	+	intron	30549	30549	92	2360		FBgn0002524
chr2L	19859598	19859598	1	+	intron	30382	30382	92	2361		FBgn0002524
chr2L	19859598	19859598	1	+	intron	30549	30549	92	2362		FBgn0264261
chr2L	19859598	19859598	1	+	intron	30549	30549	92	31495		FBgn0031107
chr2L	19864319	19864319	1	+	intron	35270	35270	93	2360		FBgn0002524
chr2L	19864319	19864319	1	+	intron	35103	35103	93	2361		FBgn0002524
chr2L	19864319	19864319	1	+	intron	35270	35270	93	2362		FBgn0264261
chr2L	19864319	19864319	1	+	promoter	NA	NA	93	2923		FBgn0263873
chr2L	19864319	19864319	1	+	intron	35270	35270	93	31495		FBgn0031107
chr2L	19868259	19868259	1	+	intron	39210	39210	94	2360		FBgn0002524
chr2L	19868259	19868259	1	+	intron	39043	39043	94	2361		FBgn0002524
chr2L	19868259	19868259	1	+	intron	39210	39210	94	2362		FBgn0264261
chr2L	19868259	19868259	1	+	intron	39210	39210	94	31495		FBgn0031107
chr2L	19868259	19868259	1	+	intron	1750	1750	94	31498		FBgn0011280
chr2L	19872258	19872258	1	+	intron	43209	43209	95	2360		FBgn0002524
chr2L	19872258	19872258	1	+	intron	43042	43042	95	2361		FBgn0002524
chr2L	19872258	19872258	1	+	intron	43209	43209	95	2362		FBgn0264261
chr2L	19872258	19872258	1	+	intron	43209	43209	95	31495		FBgn0031107
chr2L	19872258	19872258	1	+	intron	5749	5749	95	31498		FBgn0011280
chr2L	20762874	20762874	1	+	intron	3894	3894	96	2455		FBgn0001086
chr2L	20762874	20762874	1	+	intron	15445	15445	96	31586		FBgn0003423
chr2L	20762874	20762874	1	+	intron	4113	4113	96	31587		FBgn0003423
chr2L	20762874	20762874	1	+	intron	9041	9041	96	31587		FBgn0003423
chr2L	20762874	20762874	1	+	intron	3894	3894	96	31588		FBgn0003423
chr2L	20762874	20762874	1	+	intron	8822	8822	96	31588		FBgn0003423
chr2L	20762874	20762874	1	+	intron	13472	13472	96	31588		FBgn0003423
chr2L	20762874	20762874	1	+	intron	4172	4172	96	31589		FBgn0003423
chr2L	20762874	20762874	1	+	intron	8822	8822	96	31589		FBgn0003423
chr2L	20762874	20762874	1	+	intron	3894	3894	96	31590		FBgn0003423
chr2L	20762874	20762874	1	+	intron	6817	6817	96	31590		FBgn0003423
chr2L	20762874	20762874	1	+	intron	2167	2167	96	31591		FBgn0003423
chr2L	20762874	20762874	1	+	intron	2100	2100	96	31592		FBgn0003423
chr2L	21827218	21827218	1	+	promoter	NA	NA	97	3293		FBgn0003866
chr2L	21827218	21827218	1	*	intergenic	NA	NA	97	NA		NA	FBgn0003866;FBgn0025674;FBgn0028979;FBgn0032965;FBgn0032966;FBgn0032967;FBgn0032968;FBgn0032969;FBgn0032971;FBgn0032972;FBgn0032973;FBgn0032974;FBgn0032979;FBgn0032981;FBgn0032986;FBgn0032987;FBgn0032988;FBgn0039972;FBgn0040009;FBgn0040010;FBgn0040011;FBgn0040519;FBgn0042701;FBgn0051601;FBgn0051693;FBgn0051700;FBgn0051702;FBgn0051703;FBgn0053987;FBgn0058006;FBgn0058439;FBgn0064225;FBgn0082980;FBg…	FBgn0000239;FBgn0000370;FBgn0000559;FBgn0003930;FBgn0010100;FBgn0010395;FBgn0011829;FBgn0016919;FBgn0021856;FBgn0022893;FBgn0023090;FBgn0023091;FBgn0023388;FBgn0023416;FBgn0024371;FBgn0026255;FBgn0026577;FBgn0028986;FBgn0032889;FBgn0032891;FBgn0032894;FBgn0032895;FBgn0032896;FBgn0032897;FBgn0032898;FBgn0032899;FBgn0032900;FBgn0032901;FBgn0032906;FBgn0032907;FBgn0032908;FBgn0032910;FBgn0032911;FBg…
chr2L	21920239	21920239	1	+	threeUTR	839	839	98	3301		FBgn0032968
chr2L	21920247	21920247	1	+	threeUTR	847	847	99	3301		FBgn0032968
chr2L	22004598	22004598	1	*	intergenic	NA	NA	100	NA		NA	FBgn0000384;FBgn0002566;FBgn0025674;FBgn0028979;FBgn0032971;FBgn0032972;FBgn0032973;FBgn0032974;FBgn0032979;FBgn0032981;FBgn0032986;FBgn0032987;FBgn0032988;FBgn0039972;FBgn0040009;FBgn0040010;FBgn0040011;FBgn0040519;FBgn0041004;FBgn0042701;FBgn0051601;FBgn0051693;FBgn0051700;FBgn0051702;FBgn0051703;FBgn0053987;FBgn0058005;FBgn0058006;FBgn0058439;FBgn0064225;FBgn0082980;FBgn0083973;FBgn0084001;FBg…	FBgn0000239;FBgn0000370;FBgn0000559;FBgn0003866;FBgn0003930;FBgn0010100;FBgn0010395;FBgn0011829;FBgn0016919;FBgn0021856;FBgn0022893;FBgn0023090;FBgn0023091;FBgn0023388;FBgn0023416;FBgn0024371;FBgn0026255;FBgn0026577;FBgn0032910;FBgn0032911;FBgn0032913;FBgn0032914;FBgn0032916;FBgn0032919;FBgn0032921;FBgn0032922;FBgn0032923;FBgn0032924;FBgn0032925;FBgn0032929;FBgn0032934;FBgn0032935;FBgn0032938;FBg…
chr2L	22005706	22005706	1	*	intergenic	NA	NA	101	NA		NA	FBgn0000384;FBgn0002566;FBgn0025674;FBgn0028979;FBgn0032971;FBgn0032972;FBgn0032973;FBgn0032974;FBgn0032979;FBgn0032981;FBgn0032986;FBgn0032987;FBgn0032988;FBgn0039972;FBgn0040009;FBgn0040010;FBgn0040011;FBgn0040519;FBgn0041004;FBgn0042701;FBgn0051601;FBgn0051693;FBgn0051700;FBgn0051702;FBgn0051703;FBgn0053987;FBgn0058005;FBgn0058006;FBgn0058439;FBgn0064225;FBgn0082980;FBgn0083973;FBgn0084001;FBg…	FBgn0000239;FBgn0000370;FBgn0000559;FBgn0003866;FBgn0003930;FBgn0010100;FBgn0010395;FBgn0011829;FBgn0016919;FBgn0021856;FBgn0022893;FBgn0023090;FBgn0023091;FBgn0023388;FBgn0023416;FBgn0024371;FBgn0026255;FBgn0026577;FBgn0032910;FBgn0032911;FBgn0032913;FBgn0032914;FBgn0032916;FBgn0032919;FBgn0032921;FBgn0032922;FBgn0032923;FBgn0032924;FBgn0032925;FBgn0032929;FBgn0032934;FBgn0032935;FBgn0032938;FBg…
chr2L	22005727	22005727	1	*	intergenic	NA	NA	102	NA		NA	FBgn0000384;FBgn0002566;FBgn0025674;FBgn0028979;FBgn0032971;FBgn0032972;FBgn0032973;FBgn0032974;FBgn0032979;FBgn0032981;FBgn0032986;FBgn0032987;FBgn0032988;FBgn0039972;FBgn0040009;FBgn0040010;FBgn0040011;FBgn0040519;FBgn0041004;FBgn0042701;FBgn0051601;FBgn0051693;FBgn0051700;FBgn0051702;FBgn0051703;FBgn0053987;FBgn0058005;FBgn0058006;FBgn0058439;FBgn0064225;FBgn0082980;FBgn0083973;FBgn0084001;FBg…	FBgn0000239;FBgn0000370;FBgn0000559;FBgn0003866;FBgn0003930;FBgn0010100;FBgn0010395;FBgn0011829;FBgn0016919;FBgn0021856;FBgn0022893;FBgn0023090;FBgn0023091;FBgn0023388;FBgn0023416;FBgn0024371;FBgn0026255;FBgn0026577;FBgn0032910;FBgn0032911;FBgn0032913;FBgn0032914;FBgn0032916;FBgn0032919;FBgn0032921;FBgn0032922;FBgn0032923;FBgn0032924;FBgn0032925;FBgn0032929;FBgn0032934;FBgn0032935;FBgn0032938;FBg…
chr2L	22005985	22005985	1	*	intergenic	NA	NA	103	NA		NA	FBgn0000384;FBgn0002566;FBgn0025674;FBgn0028979;FBgn0032971;FBgn0032972;FBgn0032973;FBgn0032974;FBgn0032979;FBgn0032981;FBgn0032986;FBgn0032987;FBgn0032988;FBgn0039972;FBgn0040009;FBgn0040010;FBgn0040011;FBgn0040519;FBgn0041004;FBgn0042701;FBgn0051601;FBgn0051693;FBgn0051700;FBgn0051702;FBgn0051703;FBgn0053987;FBgn0058005;FBgn0058006;FBgn0058439;FBgn0064225;FBgn0082980;FBgn0083973;FBgn0084001;FBg…	FBgn0000239;FBgn0000370;FBgn0000559;FBgn0003866;FBgn0003930;FBgn0010100;FBgn0010395;FBgn0011829;FBgn0016919;FBgn0021856;FBgn0022893;FBgn0023090;FBgn0023091;FBgn0023388;FBgn0023416;FBgn0024371;FBgn0026255;FBgn0026577;FBgn0032910;FBgn0032911;FBgn0032913;FBgn0032914;FBgn0032916;FBgn0032919;FBgn0032921;FBgn0032922;FBgn0032923;FBgn0032924;FBgn0032925;FBgn0032929;FBgn0032934;FBgn0032935;FBgn0032938;FBg…
chr2L	22006202	22006202	1	*	intergenic	NA	NA	104	NA		NA	FBgn0000384;FBgn0002566;FBgn0025674;FBgn0028979;FBgn0032971;FBgn0032972;FBgn0032973;FBgn0032974;FBgn0032979;FBgn0032981;FBgn0032986;FBgn0032987;FBgn0032988;FBgn0039972;FBgn0040009;FBgn0040010;FBgn0040011;FBgn0040519;FBgn0041004;FBgn0042701;FBgn0051601;FBgn0051693;FBgn0051700;FBgn0051702;FBgn0051703;FBgn0053987;FBgn0058005;FBgn0058006;FBgn0058439;FBgn0064225;FBgn0082980;FBgn0083973;FBgn0084001;FBg…	FBgn0000239;FBgn0000370;FBgn0000559;FBgn0003866;FBgn0003930;FBgn0010100;FBgn0010395;FBgn0011829;FBgn0016919;FBgn0021856;FBgn0022893;FBgn0023090;FBgn0023091;FBgn0023388;FBgn0023416;FBgn0024371;FBgn0026255;FBgn0026577;FBgn0032910;FBgn0032911;FBgn0032913;FBgn0032914;FBgn0032916;FBgn0032919;FBgn0032921;FBgn0032922;FBgn0032923;FBgn0032924;FBgn0032925;FBgn0032929;FBgn0032934;FBgn0032935;FBgn0032938;FBg…
chr2R	4536062	4536062	1	*	intergenic	NA	NA	105	NA		NA	FBgn0013348;FBgn0026238;FBgn0026401;FBgn0032997;FBgn0033000;FBgn0033005;FBgn0033010;FBgn0033015;FBgn0033017;FBgn0033019;FBgn0033020;FBgn0033021;FBgn0033027;FBgn0039979;FBgn0039994;FBgn0040005;FBgn0040849;FBgn0046692;FBgn0050438;FBgn0050440;FBgn0050441;FBgn0053554;FBgn0084008;FBgn0084049;FBgn0250830;FBgn0260799;FBgn0261387;FBgn0261403;FBgn0261429;FBgn0262901;FBgn0262970;FBgn0263092;FBgn0264911;FBg…	FBgn0040007;FBgn0046706;FBgn0058461;FBgn0085512;FBgn0260798;FBgn0262115;FBgn0262116;FBgn0262117;FBgn0262124;FBgn0264909;FBgn0266632
chr2R	4554158	4554158	1	-	intron	7639	7639	106	34511		FBgn0031118
chr2R	4554158	4554158	1	-	intron	24352	24352	106	34511		FBgn0031118
chr2R	4554158	4554158	1	-	intron	7466	7466	106	34512		FBgn0031118
chr2R	4554158	4554158	1	-	intron	24179	24179	106	34512		FBgn0031118
chr2R	4554158	4554158	1	-	intron	7331	7331	106	34513		FBgn0031118
chr2R	4554158	4554158	1	-	intron	24044	24044	106	34513		FBgn0031118
chr2R	4554158	4554158	1	-	intron	7223	7223	106	34514		FBgn0031118
chr2R	4554158	4554158	1	-	intron	23936	23936	106	34514		FBgn0031118
chr2R	4554158	4554158	1	-	intron	7104	7104	106	34515		FBgn0031118
chr2R	4554158	4554158	1	-	intron	23817	23817	106	34515		FBgn0031118
chr2R	4554158	4554158	1	-	intron	7104	7104	106	34516		FBgn0026323
chr2R	4554158	4554158	1	-	intron	7223	7223	106	5381		FBgn0028425
chr2R	4554158	4554158	1	-	intron	23936	23936	106	5381		FBgn0028425
chr2R	4554158	4554158	1	-	intron	7104	7104	106	5382		FBgn0028425
chr2R	4554158	4554158	1	-	intron	23817	23817	106	5382		FBgn0028425
chr2R	4554158	4554158	1	-	intron	7104	7104	106	5383		FBgn0028425
chr2R	4568995	4568995	1	*	intergenic	NA	NA	107	NA		NA	FBgn0013348;FBgn0026238;FBgn0026401;FBgn0032997;FBgn0033000;FBgn0033005;FBgn0033010;FBgn0033015;FBgn0033017;FBgn0033019;FBgn0033020;FBgn0033021;FBgn0033027;FBgn0039979;FBgn0039994;FBgn0040005;FBgn0040849;FBgn0050438;FBgn0050440;FBgn0050441;FBgn0053554;FBgn0084008;FBgn0084049;FBgn0250830;FBgn0260799;FBgn0261387;FBgn0261403;FBgn0261429;FBgn0262901;FBgn0262970;FBgn0263092;FBgn0264911;FBgn0264914;FBg…	FBgn0040007;FBgn0046692;FBgn0046706;FBgn0058461;FBgn0085512;FBgn0260798;FBgn0262115;FBgn0262116;FBgn0262117;FBgn0262124;FBgn0264909;FBgn0266632
chr2R	4568997	4568997	1	*	intergenic	NA	NA	108	NA		NA	FBgn0013348;FBgn0026238;FBgn0026401;FBgn0032997;FBgn0033000;FBgn0033005;FBgn0033010;FBgn0033015;FBgn0033017;FBgn0033019;FBgn0033020;FBgn0033021;FBgn0033027;FBgn0039979;FBgn0039994;FBgn0040005;FBgn0040849;FBgn0050438;FBgn0050440;FBgn0050441;FBgn0053554;FBgn0084008;FBgn0084049;FBgn0250830;FBgn0260799;FBgn0261387;FBgn0261403;FBgn0261429;FBgn0262901;FBgn0262970;FBgn0263092;FBgn0264911;FBgn0264914;FBg…	FBgn0040007;FBgn0046692;FBgn0046706;FBgn0058461;FBgn0085512;FBgn0260798;FBgn0262115;FBgn0262116;FBgn0262117;FBgn0262124;FBgn0264909;FBgn0266632
chr2R	5343940	5343940	1	*	intergenic	NA	NA	110	NA		NA	FBgn0000043;FBgn0000546;FBgn0002774;FBgn0011880;FBgn0011887;FBgn0011888;FBgn0011889;FBgn0011890;FBgn0011891;FBgn0011931;FBgn0011932;FBgn0011933;FBgn0011934;FBgn0011935;FBgn0011936;FBgn0011937;FBgn0011938;FBgn0011955;FBgn0011956;FBgn0011957;FBgn0011958;FBgn0021847;FBgn0022288;FBgn0025693;FBgn0027507;FBgn0033019;FBgn0033020;FBgn0033021;FBgn0033027;FBgn0033028;FBgn0033029;FBgn0033031;FBgn0033032;FBg…	FBgn0013348;FBgn0026238;FBgn0026401;FBgn0032997;FBgn0033000;FBgn0033005;FBgn0033010;FBgn0033015;FBgn0033017;FBgn0039979;FBgn0039994;FBgn0040005;FBgn0040007;FBgn0040849;FBgn0046692;FBgn0053554;FBgn0084008;FBgn0084049;FBgn0250830;FBgn0260798;FBgn0260799;FBgn0261387;FBgn0261403;FBgn0262901;FBgn0262970;FBgn0263092;FBgn0264909;FBgn0264911;FBgn0264914;FBgn0267027;FBgn0267585;FBgn0267733
chr2R	5355197	5355197	1	*	intergenic	NA	NA	111	NA		NA	FBgn0000043;FBgn0000546;FBgn0002774;FBgn0011880;FBgn0011887;FBgn0011888;FBgn0011889;FBgn0011890;FBgn0011891;FBgn0011931;FBgn0011932;FBgn0011933;FBgn0011934;FBgn0011935;FBgn0011936;FBgn0011937;FBgn0011938;FBgn0011955;FBgn0011956;FBgn0011957;FBgn0011958;FBgn0021847;FBgn0022288;FBgn0025693;FBgn0027507;FBgn0033021;FBgn0033027;FBgn0033028;FBgn0033029;FBgn0033031;FBgn0033032;FBgn0033033;FBgn0033038;FBg…	FBgn0013348;FBgn0026238;FBgn0026401;FBgn0032997;FBgn0033000;FBgn0033005;FBgn0033010;FBgn0033015;FBgn0033017;FBgn0033019;FBgn0033020;FBgn0039979;FBgn0039994;FBgn0040005;FBgn0040007;FBgn0040849;FBgn0046692;FBgn0050441;FBgn0053554;FBgn0084008;FBgn0084049;FBgn0250830;FBgn0260798;FBgn0260799;FBgn0261387;FBgn0261403;FBgn0262901;FBgn0262970;FBgn0263092;FBgn0264909;FBgn0264911;FBgn0264914;FBgn0267027;FBg…
chr2R	5456767	5456767	1	*	intergenic	NA	NA	112	NA		NA	FBgn0000043;FBgn0000546;FBgn0002774;FBgn0011880;FBgn0011887;FBgn0011888;FBgn0011889;FBgn0011890;FBgn0011891;FBgn0011931;FBgn0011932;FBgn0011933;FBgn0011934;FBgn0011935;FBgn0011936;FBgn0011937;FBgn0011938;FBgn0011955;FBgn0011956;FBgn0011957;FBgn0011958;FBgn0021847;FBgn0022288;FBgn0025693;FBgn0027507;FBgn0033027;FBgn0033028;FBgn0033029;FBgn0033031;FBgn0033032;FBgn0033033;FBgn0033038;FBgn0033041;FBg…	FBgn0013348;FBgn0026238;FBgn0026401;FBgn0032997;FBgn0033000;FBgn0033005;FBgn0033010;FBgn0033015;FBgn0033017;FBgn0033019;FBgn0033020;FBgn0033021;FBgn0039979;FBgn0039994;FBgn0040005;FBgn0040007;FBgn0040849;FBgn0046692;FBgn0050441;FBgn0053554;FBgn0084008;FBgn0084049;FBgn0250830;FBgn0260798;FBgn0260799;FBgn0261387;FBgn0261403;FBgn0261429;FBgn0262901;FBgn0262970;FBgn0263092;FBgn0264909;FBgn0264911;FBg…
chr2R	5468063	5468063	1	*	intergenic	NA	NA	113	NA		NA	FBgn0000043;FBgn0000546;FBgn0002774;FBgn0011880;FBgn0011887;FBgn0011888;FBgn0011889;FBgn0011890;FBgn0011891;FBgn0011931;FBgn0011932;FBgn0011933;FBgn0011934;FBgn0011935;FBgn0011936;FBgn0011937;FBgn0011938;FBgn0011955;FBgn0011956;FBgn0011957;FBgn0011958;FBgn0021847;FBgn0022288;FBgn0025693;FBgn0027507;FBgn0033027;FBgn0033028;FBgn0033029;FBgn0033031;FBgn0033032;FBgn0033033;FBgn0033038;FBgn0033041;FBg…	FBgn0013348;FBgn0026238;FBgn0026401;FBgn0032997;FBgn0033000;FBgn0033005;FBgn0033010;FBgn0033015;FBgn0033017;FBgn0033019;FBgn0033020;FBgn0033021;FBgn0039979;FBgn0039994;FBgn0040005;FBgn0040007;FBgn0040849;FBgn0046692;FBgn0050441;FBgn0053554;FBgn0084008;FBgn0084049;FBgn0250830;FBgn0260798;FBgn0260799;FBgn0261387;FBgn0261403;FBgn0261429;FBgn0262901;FBgn0262970;FBgn0263092;FBgn0264909;FBgn0264911;FBg…
chr2R	5855004	5855004	1	-	intron	48426	48426	114	34585		FBgn0052521
chr2R	5855004	5855004	1	-	intron	48547	48547	114	34587		FBgn0052521
chr2R	5855004	5855004	1	-	intron	48472	48472	114	5453		FBgn0032444
chr2R	5855004	5855004	1	-	intron	48547	48547	114	5454		FBgn0032446
chr2R	8142846	8142846	1	-	fiveUTR	456	456	115	10584		FBgn0263593
chr2R	8142846	8142846	1	-	fiveUTR	456	456	115	10585		FBgn0263593
chr2R	8142846	8142846	1	-	fiveUTR	456	456	115	10586		FBgn0263593
chr2R	8142846	8142846	1	-	fiveUTR	829	829	115	10587		FBgn0263593
chr2R	8142846	8142846	1	-	promoter	NA	NA	115	10588		FBgn0263593
chr2R	8142846	8142846	1	-	promoter	NA	NA	115	10589		FBgn0263593
chr2R	8142846	8142846	1	-	fiveUTR	456	456	115	10590		FBgn0263593
chr2R	8142846	8142846	1	-	fiveUTR	569	569	115	10591		FBgn0263593
chr2R	8142846	8142846	1	-	fiveUTR	459	459	115	10592		FBgn0263593
chr2R	8142846	8142846	1	-	fiveUTR	456	456	115	10593		FBgn0263593
chr2R	8142846	8142846	1	-	fiveUTR	829	829	115	10594		FBgn0263593
chr2R	8429674	8429674	1	*	intergenic	NA	NA	116	NA		NA	FBgn0001285;FBgn0002531;FBgn0002533;FBgn0002534;FBgn0002535;FBgn0002552;FBgn0002567;FBgn0002569;FBgn0002570;FBgn0002571;FBgn0003074;FBgn0003612;FBgn0003892;FBgn0004921;FBgn0005695;FBgn0010114;FBgn0010220;FBgn0010549;FBgn0011286;FBgn0011300;FBgn0011746;FBgn0011812;FBgn0011906;FBgn0014469;FBgn0015034;FBgn0015037;FBgn0015477;FBgn0015561;FBgn0015838;FBgn0016078;FBgn0016970;FBgn0017558;FBgn0020621;FBg…	FBgn0000337;FBgn0001091;FBgn0002891;FBgn0003082;FBgn0003317;FBgn0003460;FBgn0003733;FBgn0004132;FBgn0004133;FBgn0005648;FBgn0010109;FBgn0010504;FBgn0010548;FBgn0011659;FBgn0013307;FBgn0013308;FBgn0013726;FBgn0015509;FBgn0015614;FBgn0015929;FBgn0020279;FBgn0021814;FBgn0021995;FBgn0023171;FBgn0025185;FBgn0025360;FBgn0025469;FBgn0025885;FBgn0026361;FBgn0026393;FBgn0026722;FBgn0027054;FBgn0027548;FBg…
chr2R	8429675	8429675	1	*	intergenic	NA	NA	117	NA		NA	FBgn0001285;FBgn0002531;FBgn0002533;FBgn0002534;FBgn0002535;FBgn0002552;FBgn0002567;FBgn0002569;FBgn0002570;FBgn0002571;FBgn0003074;FBgn0003612;FBgn0003892;FBgn0004921;FBgn0005695;FBgn0010114;FBgn0010220;FBgn0010549;FBgn0011286;FBgn0011300;FBgn0011746;FBgn0011812;FBgn0011906;FBgn0014469;FBgn0015034;FBgn0015037;FBgn0015477;FBgn0015561;FBgn0015838;FBgn0016078;FBgn0016970;FBgn0017558;FBgn0020621;FBg…	FBgn0000337;FBgn0001091;FBgn0002891;FBgn0003082;FBgn0003317;FBgn0003460;FBgn0003733;FBgn0004132;FBgn0004133;FBgn0005648;FBgn0010109;FBgn0010504;FBgn0010548;FBgn0011659;FBgn0013307;FBgn0013308;FBgn0013726;FBgn0015509;FBgn0015614;FBgn0015929;FBgn0020279;FBgn0021814;FBgn0021995;FBgn0023171;FBgn0025185;FBgn0025360;FBgn0025469;FBgn0025885;FBgn0026361;FBgn0026393;FBgn0026722;FBgn0027054;FBgn0027548;FBg…
chr2R	8429676	8429676	1	*	intergenic	NA	NA	118	NA		NA	FBgn0001285;FBgn0002531;FBgn0002533;FBgn0002534;FBgn0002535;FBgn0002552;FBgn0002567;FBgn0002569;FBgn0002570;FBgn0002571;FBgn0003074;FBgn0003612;FBgn0003892;FBgn0004921;FBgn0005695;FBgn0010114;FBgn0010220;FBgn0010549;FBgn0011286;FBgn0011300;FBgn0011746;FBgn0011812;FBgn0011906;FBgn0014469;FBgn0015034;FBgn0015037;FBgn0015477;FBgn0015561;FBgn0015838;FBgn0016078;FBgn0016970;FBgn0017558;FBgn0020621;FBg…	FBgn0000337;FBgn0001091;FBgn0002891;FBgn0003082;FBgn0003317;FBgn0003460;FBgn0003733;FBgn0004132;FBgn0004133;FBgn0005648;FBgn0010109;FBgn0010504;FBgn0010548;FBgn0011659;FBgn0013307;FBgn0013308;FBgn0013726;FBgn0015509;FBgn0015614;FBgn0015929;FBgn0020279;FBgn0021814;FBgn0021995;FBgn0023171;FBgn0025185;FBgn0025360;FBgn0025469;FBgn0025885;FBgn0026361;FBgn0026393;FBgn0026722;FBgn0027054;FBgn0027548;FBg…
chr2R	8429678	8429678	1	*	intergenic	NA	NA	119	NA		NA	FBgn0001285;FBgn0002531;FBgn0002533;FBgn0002534;FBgn0002535;FBgn0002552;FBgn0002567;FBgn0002569;FBgn0002570;FBgn0002571;FBgn0003074;FBgn0003612;FBgn0003892;FBgn0004921;FBgn0005695;FBgn0010114;FBgn0010220;FBgn0010549;FBgn0011286;FBgn0011300;FBgn0011746;FBgn0011812;FBgn0011906;FBgn0014469;FBgn0015034;FBgn0015037;FBgn0015477;FBgn0015561;FBgn0015838;FBgn0016078;FBgn0016970;FBgn0017558;FBgn0020621;FBg…	FBgn0000337;FBgn0001091;FBgn0002891;FBgn0003082;FBgn0003317;FBgn0003460;FBgn0003733;FBgn0004132;FBgn0004133;FBgn0005648;FBgn0010109;FBgn0010504;FBgn0010548;FBgn0011659;FBgn0013307;FBgn0013308;FBgn0013726;FBgn0015509;FBgn0015614;FBgn0015929;FBgn0020279;FBgn0021814;FBgn0021995;FBgn0023171;FBgn0025185;FBgn0025360;FBgn0025469;FBgn0025885;FBgn0026361;FBgn0026393;FBgn0026722;FBgn0027054;FBgn0027548;FBg…
chr2R	8429679	8429679	1	*	intergenic	NA	NA	120	NA		NA	FBgn0001285;FBgn0002531;FBgn0002533;FBgn0002534;FBgn0002535;FBgn0002552;FBgn0002567;FBgn0002569;FBgn0002570;FBgn0002571;FBgn0003074;FBgn0003612;FBgn0003892;FBgn0004921;FBgn0005695;FBgn0010114;FBgn0010220;FBgn0010549;FBgn0011286;FBgn0011300;FBgn0011746;FBgn0011812;FBgn0011906;FBgn0014469;FBgn0015034;FBgn0015037;FBgn0015477;FBgn0015561;FBgn0015838;FBgn0016078;FBgn0016970;FBgn0017558;FBgn0020621;FBg…	FBgn0000337;FBgn0001091;FBgn0002891;FBgn0003082;FBgn0003317;FBgn0003460;FBgn0003733;FBgn0004132;FBgn0004133;FBgn0005648;FBgn0010109;FBgn0010504;FBgn0010548;FBgn0011659;FBgn0013307;FBgn0013308;FBgn0013726;FBgn0015509;FBgn0015614;FBgn0015929;FBgn0020279;FBgn0021814;FBgn0021995;FBgn0023171;FBgn0025185;FBgn0025360;FBgn0025469;FBgn0025885;FBgn0026361;FBgn0026393;FBgn0026722;FBgn0027054;FBgn0027548;FBg…
chr2R	8430402	8430402	1	-	threeUTR	343	343	121	10638		FBgn0002531
chr2R	8430432	8430432	1	-	threeUTR	313	313	122	10638		FBgn0002531
chr2R	8430465	8430465	1	-	threeUTR	280	280	123	10638		FBgn0002531
chr2R	8430469	8430469	1	-	threeUTR	276	276	124	10638		FBgn0002531
chr2R	8430548	8430548	1	-	threeUTR	197	197	125	10638		FBgn0002531
chr2R	8430787	8430787	1	-	coding	351	351	126	10638	18905	FBgn0002531
chr2R	8430787	8430787	1	-	coding	351	351	126	10639	18905	FBgn0002531
chr2R	8433595	8433595	1	-	promoter	NA	NA	127	10640		FBgn0011812
chr2R	8433595	8433595	1	+	promoter	NA	NA	127	7125		FBgn0002534
chr2R	8433595	8433595	1	+	promoter	NA	NA	127	7126		FBgn0002534
chr2R	8433595	8433595	1	*	intergenic	NA	NA	127	NA		NA	FBgn0001285;FBgn0002533;FBgn0002534;FBgn0002535;FBgn0002552;FBgn0002567;FBgn0002569;FBgn0002570;FBgn0002571;FBgn0003074;FBgn0003612;FBgn0003892;FBgn0004921;FBgn0005695;FBgn0010114;FBgn0010220;FBgn0010549;FBgn0011286;FBgn0011300;FBgn0011746;FBgn0011906;FBgn0014469;FBgn0015034;FBgn0015037;FBgn0015477;FBgn0015561;FBgn0015838;FBgn0016078;FBgn0016970;FBgn0017558;FBgn0020621;FBgn0021825;FBgn0022027;FBg…	FBgn0000337;FBgn0001091;FBgn0002531;FBgn0002891;FBgn0003082;FBgn0003317;FBgn0003460;FBgn0003733;FBgn0004132;FBgn0004133;FBgn0005648;FBgn0010109;FBgn0010504;FBgn0010548;FBgn0011659;FBgn0011812;FBgn0013307;FBgn0013308;FBgn0013726;FBgn0015509;FBgn0015614;FBgn0015929;FBgn0020279;FBgn0021814;FBgn0021995;FBgn0023171;FBgn0025185;FBgn0025360;FBgn0025469;FBgn0025885;FBgn0026361;FBgn0026393;FBgn0026722;FBg…
chr2R	8434371	8434371	1	-	promoter	NA	NA	128	10640		FBgn0011812
chr2R	8434371	8434371	1	-	coding	101	101	128	10641	18907	FBgn0002533
chr2R	8434371	8434371	1	-	coding	101	101	128	10642	18907	FBgn0002533
chr2R	8434371	8434371	1	+	promoter	NA	NA	128	7125		FBgn0002534
chr2R	8434371	8434371	1	+	promoter	NA	NA	128	7126		FBgn0002534
chr2R	8436060	8436060	1	-	promoter	NA	NA	129	10641		FBgn0002533
chr2R	8436060	8436060	1	-	promoter	NA	NA	129	10642		FBgn0002533
chr2R	8436060	8436060	1	+	threeUTR	177	177	129	7125		FBgn0002534
chr2R	8436060	8436060	1	+	promoter	NA	NA	129	7127		FBgn0002535
chr2R	8436060	8436060	1	+	promoter	NA	NA	129	7128		FBgn0002535
chr2R	8437857	8437857	1	+	coding	105	105	130	7127	12034	FBgn0002535
chr2R	8437857	8437857	1	+	coding	105	105	130	7128	12034	FBgn0002535
chr2R	8438271	8438271	1	+	threeUTR	180	180	131	7128		FBgn0002535
chr2R	8438305	8438305	1	+	threeUTR	214	214	132	7128		FBgn0002535
chr2R	8438429	8438429	1	+	threeUTR	338	338	133	7128		FBgn0002535
chr2R	8438452	8438452	1	+	threeUTR	361	361	134	7128		FBgn0002535
chr2R	8438522	8438522	1	*	intergenic	NA	NA	135	NA		NA	FBgn0001285;FBgn0002552;FBgn0002567;FBgn0002569;FBgn0002570;FBgn0002571;FBgn0003074;FBgn0003612;FBgn0003892;FBgn0004921;FBgn0005695;FBgn0010114;FBgn0010220;FBgn0010549;FBgn0011286;FBgn0011300;FBgn0011746;FBgn0011906;FBgn0014469;FBgn0015034;FBgn0015037;FBgn0015477;FBgn0015561;FBgn0015838;FBgn0016078;FBgn0016970;FBgn0017558;FBgn0020621;FBgn0021825;FBgn0022027;FBgn0024189;FBgn0025709;FBgn0026326;FBg…	FBgn0000337;FBgn0001091;FBgn0002531;FBgn0002533;FBgn0002534;FBgn0002535;FBgn0002891;FBgn0003082;FBgn0003317;FBgn0003733;FBgn0004132;FBgn0004133;FBgn0005648;FBgn0010109;FBgn0010504;FBgn0010548;FBgn0011659;FBgn0011812;FBgn0013307;FBgn0013308;FBgn0013726;FBgn0015509;FBgn0015614;FBgn0015929;FBgn0020279;FBgn0021814;FBgn0021995;FBgn0023171;FBgn0025185;FBgn0025360;FBgn0025469;FBgn0025885;FBgn0026361;FBg…
chr2R	8438548	8438548	1	*	intergenic	NA	NA	136	NA		NA	FBgn0001285;FBgn0002552;FBgn0002567;FBgn0002569;FBgn0002570;FBgn0002571;FBgn0003074;FBgn0003612;FBgn0003892;FBgn0004921;FBgn0005695;FBgn0010114;FBgn0010220;FBgn0010549;FBgn0011286;FBgn0011300;FBgn0011746;FBgn0011906;FBgn0014469;FBgn0015034;FBgn0015037;FBgn0015477;FBgn0015561;FBgn0015838;FBgn0016078;FBgn0016970;FBgn0017558;FBgn0020621;FBgn0021825;FBgn0022027;FBgn0024189;FBgn0025709;FBgn0026326;FBg…	FBgn0000337;FBgn0001091;FBgn0002531;FBgn0002533;FBgn0002534;FBgn0002535;FBgn0002891;FBgn0003082;FBgn0003317;FBgn0003733;FBgn0004132;FBgn0004133;FBgn0005648;FBgn0010109;FBgn0010504;FBgn0010548;FBgn0011659;FBgn0011812;FBgn0013307;FBgn0013308;FBgn0013726;FBgn0015509;FBgn0015614;FBgn0015929;FBgn0020279;FBgn0021814;FBgn0021995;FBgn0023171;FBgn0025185;FBgn0025360;FBgn0025469;FBgn0025885;FBgn0026361;FBg…
chr2R	8438713	8438713	1	*	intergenic	NA	NA	137	NA		NA	FBgn0001285;FBgn0002552;FBgn0002567;FBgn0002569;FBgn0002570;FBgn0002571;FBgn0003074;FBgn0003612;FBgn0003892;FBgn0004921;FBgn0005695;FBgn0010114;FBgn0010220;FBgn0010549;FBgn0011286;FBgn0011300;FBgn0011746;FBgn0011906;FBgn0014469;FBgn0015034;FBgn0015037;FBgn0015477;FBgn0015561;FBgn0015838;FBgn0016078;FBgn0016970;FBgn0017558;FBgn0020621;FBgn0021825;FBgn0022027;FBgn0024189;FBgn0025709;FBgn0026326;FBg…	FBgn0000337;FBgn0001091;FBgn0002531;FBgn0002533;FBgn0002534;FBgn0002535;FBgn0002891;FBgn0003082;FBgn0003317;FBgn0003733;FBgn0004132;FBgn0004133;FBgn0005648;FBgn0010109;FBgn0010504;FBgn0010548;FBgn0011659;FBgn0011812;FBgn0013307;FBgn0013308;FBgn0013726;FBgn0015509;FBgn0015614;FBgn0015929;FBgn0020279;FBgn0021814;FBgn0021995;FBgn0023171;FBgn0025185;FBgn0025360;FBgn0025469;FBgn0025885;FBgn0026361;FBg…
chr2R	8441116	8441116	1	-	fiveUTR	6	6	138	10644		FBgn0033292
chr2R	8441116	8441116	1	-	promoter	NA	NA	138	10644		FBgn0033292
chr2R	8441116	8441116	1	+	intron	1081	1081	138	8675		FBgn0263076
chr2R	8441138	8441138	1	-	promoter	NA	NA	139	10644		FBgn0033292
chr2R	8441138	8441138	1	+	intron	1059	1059	139	8675		FBgn0263076
chr2R	8441154	8441154	1	-	promoter	NA	NA	140	10644		FBgn0033292
chr2R	8441154	8441154	1	+	intron	1043	1043	140	8675		FBgn0263076
chr2R	8441167	8441167	1	-	promoter	NA	NA	141	10644		FBgn0033292
chr2R	8441167	8441167	1	+	intron	1030	1030	141	8675		FBgn0263076
chr2R	8441188	8441188	1	-	promoter	NA	NA	142	10644		FBgn0033292
chr2R	8441188	8441188	1	+	intron	1009	1009	142	8675		FBgn0263076
chr2R	8441193	8441193	1	-	promoter	NA	NA	143	10644		FBgn0033292
chr2R	8441193	8441193	1	+	intron	1004	1004	143	8675		FBgn0263076
chr2R	8441194	8441194	1	-	promoter	NA	NA	144	10644		FBgn0033292
chr2R	8441194	8441194	1	+	intron	1003	1003	144	8675		FBgn0263076
chr2R	8441199	8441199	1	-	promoter	NA	NA	145	10644		FBgn0033292
chr2R	8441199	8441199	1	+	intron	998	998	145	8675		FBgn0263076
chr2R	8441201	8441201	1	-	promoter	NA	NA	146	10644		FBgn0033292
chr2R	8441201	8441201	1	+	intron	996	996	146	8675		FBgn0263076
chr2R	8441223	8441223	1	-	promoter	NA	NA	147	10644		FBgn0033292
chr2R	8441223	8441223	1	+	intron	974	974	147	8675		FBgn0263076
chr2R	8441229	8441229	1	-	promoter	NA	NA	148	10644		FBgn0033292
chr2R	8441229	8441229	1	+	intron	968	968	148	8675		FBgn0263076
chr2R	8441236	8441236	1	-	promoter	NA	NA	149	10644		FBgn0033292
chr2R	8441236	8441236	1	+	intron	961	961	149	8675		FBgn0263076
chr2R	8441255	8441255	1	-	promoter	NA	NA	150	10644		FBgn0033292
chr2R	8441255	8441255	1	+	intron	942	942	150	8675		FBgn0263076
chr2R	8441262	8441262	1	-	promoter	NA	NA	151	10644		FBgn0033292
chr2R	8441262	8441262	1	+	intron	935	935	151	8675		FBgn0263076
chr2R	8441277	8441277	1	-	promoter	NA	NA	152	10644		FBgn0033292
chr2R	8441277	8441277	1	+	intron	920	920	152	8675		FBgn0263076
chr2R	8441278	8441278	1	-	promoter	NA	NA	153	10644		FBgn0033292
chr2R	8441278	8441278	1	+	intron	919	919	153	8675		FBgn0263076
chr2R	8441285	8441285	1	-	promoter	NA	NA	154	10644		FBgn0033292
chr2R	8441285	8441285	1	+	intron	912	912	154	8675		FBgn0263076
chr2R	8441304	8441304	1	-	promoter	NA	NA	155	10644		FBgn0033292
chr2R	8441304	8441304	1	+	intron	893	893	155	8675		FBgn0263076
chr2R	8441418	8441418	1	-	coding	520	520	156	10643	18916	FBgn0033292
chr2R	8441418	8441418	1	-	promoter	NA	NA	156	10644		FBgn0033292
chr2R	8441668	8441668	1	-	promoter	NA	NA	157	10644		FBgn0033292
chr2R	8441668	8441668	1	+	intron	809	809	157	8675		FBgn0263076
chr2R	8441703	8441703	1	-	promoter	NA	NA	158	10644		FBgn0033292
chr2R	8441703	8441703	1	+	intron	774	774	158	8675		FBgn0263076
chr2R	8443748	8443748	1	-	promoter	NA	NA	159	10643		FBgn0033292
chr2R	8443748	8443748	1	+	promoter	NA	NA	159	7129		FBgn0014469
chr2R	8443748	8443748	1	+	promoter	NA	NA	159	7130		FBgn0014469
chr2R	8443748	8443748	1	+	promoter	NA	NA	159	7131		FBgn0262316
chr2R	8443748	8443748	1	*	intergenic	NA	NA	159	NA		NA	FBgn0001285;FBgn0002552;FBgn0002567;FBgn0002569;FBgn0002570;FBgn0002571;FBgn0003074;FBgn0003612;FBgn0003892;FBgn0004921;FBgn0005695;FBgn0010114;FBgn0010220;FBgn0010549;FBgn0011286;FBgn0011300;FBgn0011746;FBgn0011906;FBgn0014469;FBgn0015034;FBgn0015037;FBgn0015477;FBgn0015561;FBgn0015838;FBgn0016078;FBgn0016970;FBgn0017558;FBgn0020621;FBgn0021825;FBgn0022027;FBgn0024189;FBgn0025709;FBgn0026326;FBg…	FBgn0000337;FBgn0001091;FBgn0002531;FBgn0002533;FBgn0002534;FBgn0002535;FBgn0002891;FBgn0003082;FBgn0003317;FBgn0003733;FBgn0004132;FBgn0004133;FBgn0005648;FBgn0010109;FBgn0010504;FBgn0010548;FBgn0011659;FBgn0011812;FBgn0013307;FBgn0013308;FBgn0013726;FBgn0015509;FBgn0015614;FBgn0015929;FBgn0020279;FBgn0021814;FBgn0021995;FBgn0023171;FBgn0025185;FBgn0025360;FBgn0025469;FBgn0025885;FBgn0026361;FBg…
chr2R	8445061	8445061	1	+	intron	185	185	160	34881		FBgn0259817
chr2R	8445061	8445061	1	-	intron	131	131	160	5749		FBgn0028949
chr2R	8445061	8445061	1	+	promoter	NA	NA	160	7131		FBgn0262316
chr2R	8447081	8447081	1	+	threeUTR	59	59	161	7129		FBgn0014469
chr2R	8447081	8447081	1	+	threeUTR	59	59	161	7130		FBgn0014469
chr2R	8447081	8447081	1	+	promoter	NA	NA	161	7132		FBgn0015034
chr2R	8448177	8448177	1	+	coding	345	345	162	7132	12043	FBgn0015034
chr2R	8448450	8448450	1	+	coding	618	618	163	7132	12043	FBgn0015034
chr2R	8449300	8449300	1	+	coding	1275	1275	164	7132	12046	FBgn0015034
chr2R	8450179	8450179	1	-	coding	1353	1353	165	10645	18920	FBgn0002570
chr2R	8450329	8450329	1	+	intron	226	226	166	8677		FBgn0263076
chr2R	8451543	8451543	1	-	coding	342	342	167	10645	18921	FBgn0002570
chr2R	8452546	8452546	1	-	promoter	NA	NA	168	10645		FBgn0002570
chr2R	8452546	8452546	1	+	promoter	NA	NA	168	7133		FBgn0002569
chr2R	8452546	8452546	1	*	intergenic	NA	NA	168	NA		NA	FBgn0001285;FBgn0002552;FBgn0002567;FBgn0002569;FBgn0002571;FBgn0003074;FBgn0003612;FBgn0003892;FBgn0004921;FBgn0005695;FBgn0010114;FBgn0010220;FBgn0010549;FBgn0011286;FBgn0011300;FBgn0011746;FBgn0011906;FBgn0015037;FBgn0015477;FBgn0015561;FBgn0015838;FBgn0016078;FBgn0016970;FBgn0017558;FBgn0020621;FBgn0021825;FBgn0022027;FBgn0024189;FBgn0025709;FBgn0026326;FBgn0027513;FBgn0027561;FBgn0027585;FBg…	FBgn0000337;FBgn0001091;FBgn0002531;FBgn0002533;FBgn0002534;FBgn0002535;FBgn0002570;FBgn0002891;FBgn0003082;FBgn0003317;FBgn0003733;FBgn0004132;FBgn0004133;FBgn0005648;FBgn0010109;FBgn0010504;FBgn0010548;FBgn0011659;FBgn0011812;FBgn0013307;FBgn0013308;FBgn0013726;FBgn0014469;FBgn0015034;FBgn0015509;FBgn0015614;FBgn0015929;FBgn0020279;FBgn0021814;FBgn0021995;FBgn0023171;FBgn0025185;FBgn0025360;FBg…
chr2R	8453110	8453110	1	-	promoter	NA	NA	169	10645		FBgn0002570
chr2R	8453110	8453110	1	+	promoter	NA	NA	169	7133		FBgn0002569
chr2R	8453110	8453110	1	*	intergenic	NA	NA	169	NA		NA	FBgn0001285;FBgn0002552;FBgn0002567;FBgn0002569;FBgn0002571;FBgn0003074;FBgn0003612;FBgn0003892;FBgn0004921;FBgn0005695;FBgn0010114;FBgn0010220;FBgn0010549;FBgn0011286;FBgn0011300;FBgn0011746;FBgn0011906;FBgn0015037;FBgn0015477;FBgn0015561;FBgn0015838;FBgn0016078;FBgn0016970;FBgn0017558;FBgn0020621;FBgn0021825;FBgn0022027;FBgn0024189;FBgn0025709;FBgn0026326;FBgn0027513;FBgn0027561;FBgn0027585;FBg…	FBgn0000337;FBgn0001091;FBgn0002531;FBgn0002533;FBgn0002534;FBgn0002535;FBgn0002570;FBgn0002891;FBgn0003082;FBgn0003317;FBgn0003733;FBgn0004132;FBgn0004133;FBgn0005648;FBgn0010109;FBgn0010504;FBgn0010548;FBgn0011659;FBgn0011812;FBgn0013307;FBgn0013308;FBgn0013726;FBgn0014469;FBgn0015034;FBgn0015509;FBgn0015614;FBgn0015929;FBgn0020279;FBgn0021814;FBgn0021995;FBgn0023171;FBgn0025185;FBgn0025360;FBg…
chr2R	8454357	8454357	1	+	coding	709	709	170	7133	12047	FBgn0002569
chr2R	8458187	8458187	1	-	promoter	NA	NA	171	10646		FBgn0002571
chr2R	8458187	8458187	1	+	promoter	NA	NA	171	7134		FBgn0033294
chr2R	8458187	8458187	1	*	intergenic	NA	NA	171	NA		NA	FBgn0001285;FBgn0002552;FBgn0002567;FBgn0003074;FBgn0003612;FBgn0003892;FBgn0004921;FBgn0005695;FBgn0010114;FBgn0010220;FBgn0010549;FBgn0011286;FBgn0011300;FBgn0011746;FBgn0011906;FBgn0015037;FBgn0015477;FBgn0015561;FBgn0015838;FBgn0016078;FBgn0016970;FBgn0017558;FBgn0020621;FBgn0021825;FBgn0022027;FBgn0024189;FBgn0025709;FBgn0026326;FBgn0027513;FBgn0027561;FBgn0027585;FBgn0027607;FBgn0028408;FBg…	FBgn0000337;FBgn0001091;FBgn0002531;FBgn0002533;FBgn0002534;FBgn0002535;FBgn0002569;FBgn0002570;FBgn0002571;FBgn0002891;FBgn0003082;FBgn0003317;FBgn0003733;FBgn0004132;FBgn0004133;FBgn0005648;FBgn0010109;FBgn0010504;FBgn0010548;FBgn0011659;FBgn0011812;FBgn0013307;FBgn0013308;FBgn0013726;FBgn0014469;FBgn0015034;FBgn0015509;FBgn0015614;FBgn0015929;FBgn0020279;FBgn0021814;FBgn0021995;FBgn0023171;FBg…
chr2R	8459523	8459523	1	-	promoter	NA	NA	172	10646		FBgn0002571
chr2R	8459523	8459523	1	+	coding	700	700	172	7134	12050	FBgn0033294
chr2R	8462736	8462736	1	+	promoter	NA	NA	173	7135		FBgn0050359
chr2R	8462736	8462736	1	+	promoter	NA	NA	173	7136		FBgn0050359
chr2R	8462736	8462736	1	+	promoter	NA	NA	173	7137		FBgn0050359
chr2R	8462736	8462736	1	*	intergenic	NA	NA	173	NA		NA	FBgn0001285;FBgn0002552;FBgn0002567;FBgn0003074;FBgn0003612;FBgn0003892;FBgn0004921;FBgn0005695;FBgn0010114;FBgn0010220;FBgn0010549;FBgn0011286;FBgn0011300;FBgn0011746;FBgn0011906;FBgn0015037;FBgn0015477;FBgn0015561;FBgn0015838;FBgn0016078;FBgn0016970;FBgn0017558;FBgn0020621;FBgn0021825;FBgn0022027;FBgn0024189;FBgn0025709;FBgn0026326;FBgn0027513;FBgn0027561;FBgn0027585;FBgn0027607;FBgn0028408;FBg…	FBgn0000337;FBgn0001091;FBgn0002531;FBgn0002533;FBgn0002534;FBgn0002535;FBgn0002569;FBgn0002570;FBgn0002571;FBgn0002891;FBgn0003082;FBgn0003317;FBgn0003733;FBgn0004132;FBgn0004133;FBgn0005648;FBgn0010109;FBgn0010504;FBgn0010548;FBgn0011659;FBgn0011812;FBgn0013307;FBgn0013308;FBgn0013726;FBgn0014469;FBgn0015034;FBgn0015509;FBgn0015614;FBgn0015929;FBgn0020279;FBgn0021814;FBgn0021995;FBgn0023171;FBg…
chr2R	8462772	8462772	1	+	fiveUTR	20	20	174	7135		FBgn0050359
chr2R	8462772	8462772	1	+	promoter	NA	NA	174	7135		FBgn0050359
chr2R	8462772	8462772	1	+	fiveUTR	20	20	174	7136		FBgn0050359
chr2R	8462772	8462772	1	+	promoter	NA	NA	174	7136		FBgn0050359
chr2R	8462772	8462772	1	+	fiveUTR	20	20	174	7137		FBgn0050359
chr2R	8462772	8462772	1	+	promoter	NA	NA	174	7137		FBgn0050359
chr2R	8463383	8463383	1	+	coding	482	482	175	7135	12056;12057	FBgn0050359
chr2R	8463383	8463383	1	+	coding	194	194	175	7136	12056;12057	FBgn0050359
chr2R	8463383	8463383	1	+	coding	482	482	175	7137	12056;12057	FBgn0050359
chr2R	8463383	8463383	1	+	promoter	NA	NA	175	7138		FBgn0050360
chr2R	8463383	8463383	1	+	promoter	NA	NA	175	7139		FBgn0050360
chr2R	8466564	8466564	1	+	coding	1317	1317	176	7138	12065	FBgn0050360
chr2R	8466564	8466564	1	+	coding	1317	1317	176	7139	12065	FBgn0050360
chr2R	8467948	8467948	1	*	intergenic	NA	NA	177	NA		NA	FBgn0001285;FBgn0002552;FBgn0002567;FBgn0003074;FBgn0003612;FBgn0003892;FBgn0004921;FBgn0005695;FBgn0010114;FBgn0010220;FBgn0010549;FBgn0011286;FBgn0011300;FBgn0011746;FBgn0011906;FBgn0015037;FBgn0015477;FBgn0015561;FBgn0015838;FBgn0016078;FBgn0016970;FBgn0017558;FBgn0020621;FBgn0021825;FBgn0022027;FBgn0024189;FBgn0025709;FBgn0026326;FBgn0027513;FBgn0027561;FBgn0027585;FBgn0027607;FBgn0028408;FBg…	FBgn0000337;FBgn0001091;FBgn0002531;FBgn0002533;FBgn0002534;FBgn0002535;FBgn0002569;FBgn0002570;FBgn0002571;FBgn0002891;FBgn0003082;FBgn0003317;FBgn0003733;FBgn0004132;FBgn0004133;FBgn0005648;FBgn0010109;FBgn0010504;FBgn0010548;FBgn0011659;FBgn0011812;FBgn0013307;FBgn0013308;FBgn0013726;FBgn0014469;FBgn0015034;FBgn0015509;FBgn0015614;FBgn0015929;FBgn0020279;FBgn0021814;FBgn0021995;FBgn0023171;FBg…
chr2R	8468198	8468198	1	*	intergenic	NA	NA	178	NA		NA	FBgn0001285;FBgn0002552;FBgn0002567;FBgn0003074;FBgn0003612;FBgn0003892;FBgn0004921;FBgn0005695;FBgn0010114;FBgn0010220;FBgn0010549;FBgn0011286;FBgn0011300;FBgn0011746;FBgn0011906;FBgn0015037;FBgn0015477;FBgn0015561;FBgn0015838;FBgn0016078;FBgn0016970;FBgn0017558;FBgn0020621;FBgn0021825;FBgn0022027;FBgn0024189;FBgn0025709;FBgn0026326;FBgn0027513;FBgn0027561;FBgn0027585;FBgn0027607;FBgn0028408;FBg…	FBgn0000337;FBgn0001091;FBgn0002531;FBgn0002533;FBgn0002534;FBgn0002535;FBgn0002569;FBgn0002570;FBgn0002571;FBgn0002891;FBgn0003082;FBgn0003317;FBgn0003733;FBgn0004132;FBgn0004133;FBgn0005648;FBgn0010109;FBgn0010504;FBgn0010548;FBgn0011659;FBgn0011812;FBgn0013307;FBgn0013308;FBgn0013726;FBgn0014469;FBgn0015034;FBgn0015509;FBgn0015614;FBgn0015929;FBgn0020279;FBgn0021814;FBgn0021995;FBgn0023171;FBg…
chr2R	8469261	8469261	1	-	threeUTR	288	288	179	10647		FBgn0033296
chr2R	8469441	8469441	1	-	threeUTR	108	108	180	10647		FBgn0033296
chr2R	8469441	8469441	1	-	threeUTR	108	108	180	10648		FBgn0033296
chr2R	8469479	8469479	1	-	threeUTR	70	70	181	10647		FBgn0033296
chr2R	8469479	8469479	1	-	threeUTR	70	70	181	10648		FBgn0033296
chr2R	8471913	8471913	1	-	promoter	NA	NA	182	10647		FBgn0033296
chr2R	8471913	8471913	1	-	promoter	NA	NA	182	10648		FBgn0033296
chr2R	8471913	8471913	1	+	promoter	NA	NA	182	7140		FBgn0033297
chr2R	8471913	8471913	1	*	intergenic	NA	NA	182	NA		NA	FBgn0001285;FBgn0002552;FBgn0002567;FBgn0003074;FBgn0003612;FBgn0003892;FBgn0004921;FBgn0005695;FBgn0010114;FBgn0010220;FBgn0010549;FBgn0011286;FBgn0011300;FBgn0011746;FBgn0011906;FBgn0015037;FBgn0015477;FBgn0015561;FBgn0015838;FBgn0016078;FBgn0016970;FBgn0017558;FBgn0020621;FBgn0021825;FBgn0022027;FBgn0024189;FBgn0025709;FBgn0026326;FBgn0027513;FBgn0027561;FBgn0027585;FBgn0027607;FBgn0028408;FBg…	FBgn0000337;FBgn0001091;FBgn0002531;FBgn0002533;FBgn0002534;FBgn0002535;FBgn0002569;FBgn0002570;FBgn0002571;FBgn0002891;FBgn0003082;FBgn0003317;FBgn0003733;FBgn0004132;FBgn0004133;FBgn0005648;FBgn0010109;FBgn0010504;FBgn0010548;FBgn0011659;FBgn0011812;FBgn0013307;FBgn0013308;FBgn0013726;FBgn0014469;FBgn0015034;FBgn0015509;FBgn0015614;FBgn0015929;FBgn0020279;FBgn0021814;FBgn0021995;FBgn0023171;FBg…
chr2R	8473188	8473188	1	-	promoter	NA	NA	183	10647		FBgn0033296
chr2R	8473188	8473188	1	-	promoter	NA	NA	183	10648		FBgn0033296
chr2R	8473188	8473188	1	+	coding	1149	1149	183	7140	12068	FBgn0033297
chr2R	8473416	8473416	1	-	promoter	NA	NA	184	10647		FBgn0033296
chr2R	8473416	8473416	1	-	promoter	NA	NA	184	10648		FBgn0033296
chr2R	8473416	8473416	1	+	coding	1377	1377	184	7140	12068	FBgn0033297
chr2R	8473815	8473815	1	-	intron	779	779	185	5755		FBgn0028863
chr2R	8473815	8473815	1	-	intron	427	427	185	5756		FBgn0028863
chr2R	8473815	8473815	1	-	intron	280	280	185	5757		FBgn0028863
chr2R	8473815	8473815	1	-	intron	133	133	185	5758		FBgn0028863
chr2R	8473820	8473820	1	-	intron	784	784	186	5755		FBgn0028863
chr2R	8473820	8473820	1	-	intron	432	432	186	5756		FBgn0028863
chr2R	8473820	8473820	1	-	intron	285	285	186	5757		FBgn0028863
chr2R	8473820	8473820	1	-	intron	138	138	186	5758		FBgn0028863
chr2R	8473865	8473865	1	-	intron	829	829	187	5755		FBgn0028863
chr2R	8473865	8473865	1	-	intron	477	477	187	5756		FBgn0028863
chr2R	8473865	8473865	1	-	intron	330	330	187	5757		FBgn0028863
chr2R	8473865	8473865	1	-	intron	183	183	187	5758		FBgn0028863
chr2R	8473868	8473868	1	-	intron	832	832	188	5755		FBgn0028863
chr2R	8473868	8473868	1	-	intron	480	480	188	5756		FBgn0028863
chr2R	8473868	8473868	1	-	intron	333	333	188	5757		FBgn0028863
chr2R	8473868	8473868	1	-	intron	186	186	188	5758		FBgn0028863
chr2R	8473869	8473869	1	-	intron	833	833	189	5755		FBgn0028863
chr2R	8473869	8473869	1	-	intron	481	481	189	5756		FBgn0028863
chr2R	8473869	8473869	1	-	intron	334	334	189	5757		FBgn0028863
chr2R	8473869	8473869	1	-	intron	187	187	189	5758		FBgn0028863
chr2R	8474512	8474512	1	-	threeUTR	903	903	190	10649		FBgn0050361
chr2R	8474512	8474512	1	-	threeUTR	903	903	190	10650		FBgn0050361
chr2R	8474512	8474512	1	-	threeUTR	903	903	190	10651		FBgn0050361
chr2R	8474512	8474512	1	-	threeUTR	903	903	190	10652		FBgn0050361
chr2R	8474512	8474512	1	-	threeUTR	732	732	190	10653		FBgn0050361
chr2R	8475376	8475376	1	-	threeUTR	39	39	191	10649		FBgn0050361
chr2R	8475376	8475376	1	-	threeUTR	39	39	191	10650		FBgn0050361
chr2R	8475376	8475376	1	-	threeUTR	39	39	191	10651		FBgn0050361
chr2R	8475376	8475376	1	-	threeUTR	39	39	191	10652		FBgn0050361
chr2R	8475376	8475376	1	-	coding	4287	4287	191	10653	18929	FBgn0050361
chr2R	8476501	8476501	1	-	coding	1788	1788	192	10649	18931	FBgn0050361
chr2R	8476501	8476501	1	-	coding	3192	3192	192	10650	18931	FBgn0050361
chr2R	8476501	8476501	1	-	coding	3693	3693	192	10651	18931	FBgn0050361
chr2R	8476501	8476501	1	-	coding	2733	2733	192	10652	18931	FBgn0050361
chr2R	8476501	8476501	1	-	coding	3693	3693	192	10653	18931	FBgn0050361
chr2R	8476516	8476516	1	-	coding	1773	1773	193	10649	18931	FBgn0050361
chr2R	8476516	8476516	1	-	coding	3177	3177	193	10650	18931	FBgn0050361
chr2R	8476516	8476516	1	-	coding	3678	3678	193	10651	18931	FBgn0050361
chr2R	8476516	8476516	1	-	coding	2718	2718	193	10652	18931	FBgn0050361
chr2R	8476516	8476516	1	-	coding	3678	3678	193	10653	18931	FBgn0050361
chr2R	8480201	8480201	1	-	coding	1243	1243	199	10649	18934	FBgn0050361
chr2R	8480201	8480201	1	-	coding	2647	2647	199	10650	18934	FBgn0050361
chr2R	8480201	8480201	1	-	coding	3148	3148	199	10651	18934	FBgn0050361
chr2R	8480201	8480201	1	-	coding	2188	2188	199	10652	18934	FBgn0050361
chr2R	8480201	8480201	1	-	coding	3148	3148	199	10653	18934	FBgn0050361
chr2R	8483785	8483785	1	-	fiveUTR	12	12	201	10649		FBgn0050361
chr2R	8483785	8483785	1	-	promoter	NA	NA	201	10649		FBgn0050361
chr2R	8483876	8483876	1	-	promoter	NA	NA	202	10649		FBgn0050361
chr2R	8484714	8484714	1	-	promoter	NA	NA	203	10649		FBgn0050361
chr2R	8484909	8484909	1	-	promoter	NA	NA	204	10649		FBgn0050361
chr2R	8485584	8485584	1	-	promoter	NA	NA	205	10649		FBgn0050361
chr2R	8486664	8486664	1	+	intron	42291	42291	207	8683		FBgn0040294
chr2R	8488379	8488379	1	+	intron	4699	4699	208	8682		FBgn0034242
chr2R	8488379	8488379	1	+	intron	40747	40747	208	8683		FBgn0040294
chr2R	8488379	8488379	1	+	intron	40747	40747	208	8685		FBgn0016701
chr2R	8488912	8488912	1	+	intron	4166	4166	209	8682		FBgn0034242
chr2R	8488912	8488912	1	+	intron	40214	40214	209	8683		FBgn0040294
chr2R	8488912	8488912	1	+	intron	40214	40214	209	8685		FBgn0016701
chr2R	8500123	8500123	1	+	intron	30106	30106	210	8683		FBgn0040294
chr2R	8500123	8500123	1	+	intron	30106	30106	210	8685		FBgn0016701
chr2R	8500123	8500123	1	+	intron	30163	30163	210	8686		FBgn0016701
chr2R	8502276	8502276	1	+	intron	27953	27953	211	8683		FBgn0040294
chr2R	8502276	8502276	1	+	intron	27953	27953	211	8685		FBgn0016701
chr2R	8502276	8502276	1	+	intron	28010	28010	211	8686		FBgn0016701
chr2R	8503573	8503573	1	+	intron	26656	26656	212	8683		FBgn0040294
chr2R	8503573	8503573	1	+	intron	26656	26656	212	8685		FBgn0016701
chr2R	8503573	8503573	1	+	intron	26713	26713	212	8686		FBgn0016701
chr2R	8504617	8504617	1	+	intron	25612	25612	213	8683		FBgn0040294
chr2R	8504617	8504617	1	+	intron	25612	25612	213	8685		FBgn0016701
chr2R	8504617	8504617	1	+	intron	25669	25669	213	8686		FBgn0016701
chr2R	8509334	8509334	1	+	intron	20895	20895	214	8683		FBgn0040294
chr2R	8509334	8509334	1	+	intron	20895	20895	214	8685		FBgn0016701
chr2R	8509334	8509334	1	+	intron	20952	20952	214	8686		FBgn0016701
chr2R	8512276	8512276	1	+	intron	17953	17953	215	8683		FBgn0040294
chr2R	8512276	8512276	1	+	intron	17953	17953	215	8685		FBgn0016701
chr2R	8512276	8512276	1	+	intron	18010	18010	215	8686		FBgn0016701
chr2R	8512312	8512312	1	+	intron	17917	17917	216	8683		FBgn0040294
chr2R	8512312	8512312	1	+	intron	17917	17917	216	8685		FBgn0016701
chr2R	8512312	8512312	1	+	intron	17974	17974	216	8686		FBgn0016701
chr2R	8512682	8512682	1	+	intron	17547	17547	217	8683		FBgn0040294
chr2R	8512682	8512682	1	+	intron	17547	17547	217	8685		FBgn0016701
chr2R	8512682	8512682	1	+	intron	17604	17604	217	8686		FBgn0016701
chr2R	8513108	8513108	1	+	intron	17121	17121	218	8683		FBgn0040294
chr2R	8513108	8513108	1	+	intron	17121	17121	218	8685		FBgn0016701
chr2R	8513108	8513108	1	+	intron	17178	17178	218	8686		FBgn0016701
chr2R	8530132	8530132	1	+	intron	1712	1712	219	8683		FBgn0040294
chr2R	8530132	8530132	1	+	intron	1712	1712	219	8684		FBgn0250868
chr2R	8530132	8530132	1	+	intron	1712	1712	219	8685		FBgn0016701
chr2R	8530132	8530132	1	+	intron	1769	1769	219	8686		FBgn0016701
chr2R	8538907	8538907	1	*	intergenic	NA	NA	220	NA		NA	FBgn0001285;FBgn0002552;FBgn0002567;FBgn0003074;FBgn0003612;FBgn0003892;FBgn0004360;FBgn0004921;FBgn0005695;FBgn0010114;FBgn0010220;FBgn0010549;FBgn0011286;FBgn0011300;FBgn0011746;FBgn0011906;FBgn0015037;FBgn0015477;FBgn0015561;FBgn0015838;FBgn0016078;FBgn0016970;FBgn0017558;FBgn0020621;FBgn0021825;FBgn0022027;FBgn0024189;FBgn0025709;FBgn0026326;FBgn0027513;FBgn0027561;FBgn0027585;FBgn0027607;FBg…	FBgn0000337;FBgn0001091;FBgn0002531;FBgn0002533;FBgn0002534;FBgn0002535;FBgn0002569;FBgn0002570;FBgn0002571;FBgn0002891;FBgn0003082;FBgn0003317;FBgn0003733;FBgn0004132;FBgn0004133;FBgn0005648;FBgn0010109;FBgn0010504;FBgn0011659;FBgn0011812;FBgn0013307;FBgn0013308;FBgn0013726;FBgn0014469;FBgn0015034;FBgn0015509;FBgn0015614;FBgn0020279;FBgn0021814;FBgn0021995;FBgn0023171;FBgn0025360;FBgn0025469;FBg…
chr2R	8544026	8544026	1	-	promoter	NA	NA	221	10654		FBgn0265306
chr2R	8544026	8544026	1	*	intergenic	NA	NA	221	NA		NA	FBgn0001285;FBgn0002552;FBgn0002567;FBgn0003074;FBgn0003612;FBgn0003892;FBgn0004360;FBgn0004921;FBgn0005695;FBgn0010114;FBgn0010220;FBgn0010549;FBgn0011286;FBgn0011300;FBgn0011746;FBgn0011906;FBgn0015037;FBgn0015477;FBgn0015561;FBgn0015838;FBgn0016078;FBgn0016970;FBgn0017558;FBgn0020621;FBgn0021825;FBgn0022027;FBgn0024189;FBgn0025709;FBgn0026326;FBgn0027513;FBgn0027561;FBgn0027585;FBgn0027607;FBg…	FBgn0000337;FBgn0001091;FBgn0002531;FBgn0002533;FBgn0002534;FBgn0002535;FBgn0002569;FBgn0002570;FBgn0002571;FBgn0002891;FBgn0003082;FBgn0003317;FBgn0003733;FBgn0004132;FBgn0004133;FBgn0005648;FBgn0010109;FBgn0010504;FBgn0011659;FBgn0011812;FBgn0013307;FBgn0013308;FBgn0013726;FBgn0014469;FBgn0015034;FBgn0015509;FBgn0015614;FBgn0020279;FBgn0021814;FBgn0021995;FBgn0023171;FBgn0025360;FBgn0025469;FBg…
chr2R	8544038	8544038	1	-	promoter	NA	NA	222	10654		FBgn0265306
chr2R	8544038	8544038	1	*	intergenic	NA	NA	222	NA		NA	FBgn0001285;FBgn0002552;FBgn0002567;FBgn0003074;FBgn0003612;FBgn0003892;FBgn0004360;FBgn0004921;FBgn0005695;FBgn0010114;FBgn0010220;FBgn0010549;FBgn0011286;FBgn0011300;FBgn0011746;FBgn0011906;FBgn0015037;FBgn0015477;FBgn0015561;FBgn0015838;FBgn0016078;FBgn0016970;FBgn0017558;FBgn0020621;FBgn0021825;FBgn0022027;FBgn0024189;FBgn0025709;FBgn0026326;FBgn0027513;FBgn0027561;FBgn0027585;FBgn0027607;FBg…	FBgn0000337;FBgn0001091;FBgn0002531;FBgn0002533;FBgn0002534;FBgn0002535;FBgn0002569;FBgn0002570;FBgn0002571;FBgn0002891;FBgn0003082;FBgn0003317;FBgn0003733;FBgn0004132;FBgn0004133;FBgn0005648;FBgn0010109;FBgn0010504;FBgn0011659;FBgn0011812;FBgn0013307;FBgn0013308;FBgn0013726;FBgn0014469;FBgn0015034;FBgn0015509;FBgn0015614;FBgn0020279;FBgn0021814;FBgn0021995;FBgn0023171;FBgn0025360;FBgn0025469;FBg…
chr2R	8547726	8547726	1	*	intergenic	NA	NA	223	NA		NA	FBgn0001285;FBgn0002552;FBgn0002567;FBgn0003074;FBgn0003612;FBgn0003892;FBgn0004360;FBgn0004921;FBgn0005695;FBgn0010114;FBgn0010220;FBgn0010549;FBgn0011286;FBgn0011300;FBgn0011746;FBgn0011906;FBgn0015037;FBgn0015477;FBgn0015561;FBgn0015838;FBgn0016078;FBgn0016970;FBgn0017558;FBgn0020621;FBgn0021825;FBgn0022027;FBgn0024189;FBgn0025709;FBgn0026326;FBgn0027513;FBgn0027561;FBgn0027585;FBgn0027607;FBg…	FBgn0000337;FBgn0001091;FBgn0002531;FBgn0002533;FBgn0002534;FBgn0002535;FBgn0002569;FBgn0002570;FBgn0002571;FBgn0002891;FBgn0003082;FBgn0003317;FBgn0003733;FBgn0004132;FBgn0004133;FBgn0005648;FBgn0010109;FBgn0010504;FBgn0011659;FBgn0011812;FBgn0013307;FBgn0013308;FBgn0013726;FBgn0014469;FBgn0015034;FBgn0015509;FBgn0015614;FBgn0020279;FBgn0021814;FBgn0021995;FBgn0023171;FBgn0025360;FBgn0025469;FBg…
chr2R	8550524	8550524	1	*	intergenic	NA	NA	224	NA		NA	FBgn0001285;FBgn0002552;FBgn0002567;FBgn0003074;FBgn0003612;FBgn0003892;FBgn0004360;FBgn0004921;FBgn0005695;FBgn0010114;FBgn0010220;FBgn0010549;FBgn0011286;FBgn0011300;FBgn0011746;FBgn0011906;FBgn0015037;FBgn0015477;FBgn0015561;FBgn0015838;FBgn0016078;FBgn0016970;FBgn0017558;FBgn0020621;FBgn0021825;FBgn0022027;FBgn0024189;FBgn0025709;FBgn0026326;FBgn0027513;FBgn0027561;FBgn0027585;FBgn0027607;FBg…	FBgn0000337;FBgn0001091;FBgn0002531;FBgn0002533;FBgn0002534;FBgn0002535;FBgn0002569;FBgn0002570;FBgn0002571;FBgn0002891;FBgn0003082;FBgn0003317;FBgn0003733;FBgn0004132;FBgn0004133;FBgn0005648;FBgn0010109;FBgn0010504;FBgn0011659;FBgn0011812;FBgn0013307;FBgn0013308;FBgn0013726;FBgn0014469;FBgn0015034;FBgn0015509;FBgn0015614;FBgn0020279;FBgn0021814;FBgn0021995;FBgn0023171;FBgn0025360;FBgn0025469;FBg…
chr2R	8550907	8550907	1	*	intergenic	NA	NA	225	NA		NA	FBgn0001285;FBgn0002552;FBgn0002567;FBgn0003074;FBgn0003612;FBgn0003892;FBgn0004360;FBgn0004921;FBgn0005695;FBgn0010114;FBgn0010220;FBgn0010549;FBgn0011286;FBgn0011300;FBgn0011746;FBgn0011906;FBgn0015037;FBgn0015477;FBgn0015561;FBgn0015838;FBgn0016078;FBgn0016970;FBgn0017558;FBgn0020621;FBgn0021825;FBgn0022027;FBgn0024189;FBgn0025709;FBgn0026326;FBgn0027513;FBgn0027561;FBgn0027585;FBgn0027607;FBg…	FBgn0000337;FBgn0001091;FBgn0002531;FBgn0002533;FBgn0002534;FBgn0002535;FBgn0002569;FBgn0002570;FBgn0002571;FBgn0002891;FBgn0003082;FBgn0003317;FBgn0003733;FBgn0004132;FBgn0004133;FBgn0005648;FBgn0010109;FBgn0010504;FBgn0011659;FBgn0011812;FBgn0013307;FBgn0013308;FBgn0013726;FBgn0014469;FBgn0015034;FBgn0015509;FBgn0015614;FBgn0020279;FBgn0021814;FBgn0021995;FBgn0023171;FBgn0025360;FBgn0025469;FBg…
chr2R	8557977	8557977	1	*	intergenic	NA	NA	226	NA		NA	FBgn0001285;FBgn0002552;FBgn0002567;FBgn0003074;FBgn0003612;FBgn0003892;FBgn0004360;FBgn0004921;FBgn0005695;FBgn0010114;FBgn0010220;FBgn0010549;FBgn0011286;FBgn0011300;FBgn0011746;FBgn0011906;FBgn0015037;FBgn0015477;FBgn0015561;FBgn0015838;FBgn0016078;FBgn0016970;FBgn0017558;FBgn0020621;FBgn0021825;FBgn0022027;FBgn0024189;FBgn0025709;FBgn0026326;FBgn0027513;FBgn0027561;FBgn0027585;FBgn0027607;FBg…	FBgn0000337;FBgn0001091;FBgn0002531;FBgn0002533;FBgn0002534;FBgn0002535;FBgn0002569;FBgn0002570;FBgn0002571;FBgn0002891;FBgn0003082;FBgn0003317;FBgn0003733;FBgn0004132;FBgn0004133;FBgn0005648;FBgn0010109;FBgn0010504;FBgn0011659;FBgn0011812;FBgn0013307;FBgn0013308;FBgn0013726;FBgn0014469;FBgn0015034;FBgn0015509;FBgn0015614;FBgn0020279;FBgn0021814;FBgn0021995;FBgn0023171;FBgn0025360;FBgn0025469;FBg…
chr2R	8590333	8590333	1	+	promoter	NA	NA	227	7144		FBgn0033307
chr2R	8590333	8590333	1	+	promoter	NA	NA	227	7145		FBgn0262812
chr2R	8590333	8590333	1	*	intergenic	NA	NA	227	NA		NA	FBgn0001285;FBgn0002552;FBgn0002567;FBgn0003074;FBgn0003612;FBgn0003892;FBgn0004360;FBgn0004921;FBgn0005695;FBgn0010114;FBgn0010220;FBgn0010549;FBgn0011286;FBgn0011300;FBgn0011746;FBgn0011906;FBgn0015037;FBgn0015477;FBgn0015561;FBgn0015838;FBgn0016078;FBgn0016970;FBgn0017558;FBgn0020621;FBgn0021825;FBgn0022027;FBgn0024189;FBgn0025709;FBgn0026326;FBgn0027513;FBgn0027561;FBgn0027585;FBgn0027607;FBg…	FBgn0000337;FBgn0001091;FBgn0002531;FBgn0002533;FBgn0002534;FBgn0002535;FBgn0002569;FBgn0002570;FBgn0002571;FBgn0002891;FBgn0003082;FBgn0003317;FBgn0003733;FBgn0005648;FBgn0010109;FBgn0010504;FBgn0011659;FBgn0011812;FBgn0013307;FBgn0013308;FBgn0013726;FBgn0014469;FBgn0015034;FBgn0015509;FBgn0015614;FBgn0020279;FBgn0021814;FBgn0021995;FBgn0023171;FBgn0025360;FBgn0025469;FBgn0026361;FBgn0026393;FBg…
chr2R	11798916	11798916	1	-	intron	50116	50116	228	6224		FBgn0041789
chr2R	11798916	11798916	1	-	intron	39245	39245	228	6225		FBgn0041789
chr2R	11798916	11798916	1	-	intron	8517	8517	228	6226		FBgn0041789
chr2R	11798916	11798916	1	-	intron	7978	7978	228	6227		FBgn0041789
chr2R	11798916	11798916	1	-	intron	7858	7858	228	6228		FBgn0041789
chr2R	12188962	12188962	1	-	coding	1350	1350	232	11297	20226	FBgn0033696
chr2R	12188962	12188962	1	+	promoter	NA	NA	232	7757		FBgn0033697
chr2R	12189145	12189145	1	-	coding	1218	1218	233	11297	20227	FBgn0033696
chr2R	12189145	12189145	1	+	promoter	NA	NA	233	7757		FBgn0033697
chr2R	12189967	12189967	1	-	coding	396	396	234	11297	20227	FBgn0033696
chr2R	12189967	12189967	1	+	promoter	NA	NA	234	7757		FBgn0033697
chr2R	12266999	12266999	1	-	intron	7292	7292	235	6285		FBgn0032815
chr2R	12266999	12266999	1	-	intron	7217	7217	235	6286		FBgn0032815
chr2R	12266999	12266999	1	-	intron	7217	7217	235	6287		FBgn0032815
chr2R	12266999	12266999	1	-	intron	7304	7304	235	6288		FBgn0032815
chr2R	12266999	12266999	1	-	intron	15976	15976	235	6288		FBgn0032815
chr2R	12266999	12266999	1	-	intron	2149	2149	235	6290		FBgn0032817
chr2R	12266999	12266999	1	-	intron	10821	10821	235	6290		FBgn0032817
chr2R	12266999	12266999	1	-	intron	2149	2149	235	6291		FBgn0032818
chr2R	12268340	12268340	1	-	intron	8633	8633	236	6285		FBgn0032815
chr2R	12268340	12268340	1	-	intron	8558	8558	236	6286		FBgn0032815
chr2R	12268340	12268340	1	-	intron	8558	8558	236	6287		FBgn0032815
chr2R	12268340	12268340	1	-	intron	8645	8645	236	6288		FBgn0032815
chr2R	12268340	12268340	1	-	intron	17317	17317	236	6288		FBgn0032815
chr2R	12268340	12268340	1	-	intron	3490	3490	236	6290		FBgn0032817
chr2R	12268340	12268340	1	-	intron	12162	12162	236	6290		FBgn0032817
chr2R	12268340	12268340	1	-	intron	3490	3490	236	6291		FBgn0032818
chr2R	12268999	12268999	1	-	intron	9292	9292	237	6285		FBgn0032815
chr2R	12268999	12268999	1	-	intron	9217	9217	237	6286		FBgn0032815
chr2R	12268999	12268999	1	-	intron	9217	9217	237	6287		FBgn0032815
chr2R	12268999	12268999	1	-	intron	9304	9304	237	6288		FBgn0032815
chr2R	12268999	12268999	1	-	intron	17976	17976	237	6288		FBgn0032815
chr2R	12268999	12268999	1	-	intron	4149	4149	237	6290		FBgn0032817
chr2R	12268999	12268999	1	-	intron	12821	12821	237	6290		FBgn0032817
chr2R	12268999	12268999	1	-	intron	4149	4149	237	6291		FBgn0032818
chr2R	12269567	12269567	1	-	intron	9617	9617	238	6285		FBgn0032815
chr2R	12269567	12269567	1	-	intron	9542	9542	238	6286		FBgn0032815
chr2R	12269567	12269567	1	-	intron	9542	9542	238	6287		FBgn0032815
chr2R	12269567	12269567	1	-	intron	9629	9629	238	6288		FBgn0032815
chr2R	12269567	12269567	1	-	intron	4474	4474	238	6290		FBgn0032817
chr2R	12269567	12269567	1	-	intron	13146	13146	238	6290		FBgn0032817
chr2R	12270187	12270187	1	-	intron	10237	10237	239	6285		FBgn0032815
chr2R	12270187	12270187	1	-	intron	10162	10162	239	6286		FBgn0032815
chr2R	12270187	12270187	1	-	intron	10162	10162	239	6287		FBgn0032815
chr2R	12270187	12270187	1	-	intron	10249	10249	239	6288		FBgn0032815
chr2R	12270187	12270187	1	-	intron	5094	5094	239	6290		FBgn0032817
chr2R	12270187	12270187	1	-	intron	13766	13766	239	6290		FBgn0032817
chr2R	12270716	12270716	1	-	intron	10766	10766	240	6285		FBgn0032815
chr2R	12270716	12270716	1	-	intron	10691	10691	240	6286		FBgn0032815
chr2R	12270716	12270716	1	-	intron	10691	10691	240	6287		FBgn0032815
chr2R	12270716	12270716	1	-	intron	10778	10778	240	6288		FBgn0032815
chr2R	12270716	12270716	1	-	intron	5623	5623	240	6290		FBgn0032817
chr2R	12270716	12270716	1	-	intron	14295	14295	240	6290		FBgn0032817
chr2R	12272852	12272852	1	-	intron	12902	12902	241	6285		FBgn0032815
chr2R	12272852	12272852	1	-	intron	12827	12827	241	6286		FBgn0032815
chr2R	12272852	12272852	1	-	intron	12827	12827	241	6287		FBgn0032815
chr2R	12272852	12272852	1	-	intron	12914	12914	241	6288		FBgn0032815
chr2R	12272852	12272852	1	-	intron	7759	7759	241	6290		FBgn0032817
chr2R	12272852	12272852	1	-	intron	16431	16431	241	6290		FBgn0032817
chr2R	12273180	12273180	1	-	intron	13230	13230	242	6285		FBgn0032815
chr2R	12273180	12273180	1	-	intron	13155	13155	242	6286		FBgn0032815
chr2R	12273180	12273180	1	-	intron	13155	13155	242	6287		FBgn0032815
chr2R	12273180	12273180	1	-	intron	13242	13242	242	6288		FBgn0032815
chr2R	12273180	12273180	1	-	intron	8087	8087	242	6290		FBgn0032817
chr2R	12273180	12273180	1	-	intron	16759	16759	242	6290		FBgn0032817
chr2R	12274633	12274633	1	+	threeUTR	839	839	243	7769		FBgn0000253
chr2R	12274633	12274633	1	+	threeUTR	839	839	243	7773		FBgn0000253
chr2R	12275248	12275248	1	+	threeUTR	1454	1454	244	7769		FBgn0000253
chr2R	12275248	12275248	1	+	threeUTR	1454	1454	244	7773		FBgn0000253
chr2R	12275510	12275510	1	+	threeUTR	1716	1716	245	7769		FBgn0000253
chr2R	12275510	12275510	1	+	threeUTR	1716	1716	245	7773		FBgn0000253
chr2R	12278680	12278680	1	+	threeUTR	4886	4886	246	7769		FBgn0000253
chr2R	12278680	12278680	1	+	promoter	NA	NA	246	7774		FBgn0261611
chr2R	12278680	12278680	1	+	promoter	NA	NA	246	7775		FBgn0261611
chr2R	12278680	12278680	1	+	promoter	NA	NA	246	7776		FBgn0261611
chr2R	12278680	12278680	1	+	promoter	NA	NA	246	7777		FBgn0261611
chr2R	12278735	12278735	1	+	threeUTR	4941	4941	247	7769		FBgn0000253
chr2R	12278735	12278735	1	+	promoter	NA	NA	247	7774		FBgn0261611
chr2R	12278735	12278735	1	+	promoter	NA	NA	247	7775		FBgn0261611
chr2R	12278735	12278735	1	+	promoter	NA	NA	247	7776		FBgn0261611
chr2R	12278735	12278735	1	+	promoter	NA	NA	247	7777		FBgn0261611
chr2R	12282768	12282768	1	-	intron	19614	19614	248	6290		FBgn0032817
chr2R	12282768	12282768	1	-	intron	2270	2270	248	6292		FBgn0032820
chr2R	12282768	12282768	1	-	intron	2270	2270	248	6293		FBgn0032820
chr2R	12282768	12282768	1	-	intron	2270	2270	248	6294		FBgn0032820
chr2R	12282768	12282768	1	-	intron	2270	2270	248	6295		FBgn0032820
chr2R	12283140	12283140	1	-	intron	19986	19986	249	6290		FBgn0032817
chr2R	12283140	12283140	1	-	intron	2642	2642	249	6292		FBgn0032820
chr2R	12283140	12283140	1	-	intron	2642	2642	249	6293		FBgn0032820
chr2R	12283140	12283140	1	-	intron	2642	2642	249	6294		FBgn0032820
chr2R	12283140	12283140	1	-	intron	2642	2642	249	6295		FBgn0032820
chr2R	12283220	12283220	1	-	intron	20066	20066	250	6290		FBgn0032817
chr2R	12283220	12283220	1	-	intron	2722	2722	250	6292		FBgn0032820
chr2R	12283220	12283220	1	-	intron	2722	2722	250	6293		FBgn0032820
chr2R	12283220	12283220	1	-	intron	2722	2722	250	6294		FBgn0032820
chr2R	12283220	12283220	1	-	intron	2722	2722	250	6295		FBgn0032820
chr2R	12283232	12283232	1	-	intron	20078	20078	251	6290		FBgn0032817
chr2R	12283232	12283232	1	-	intron	2734	2734	251	6292		FBgn0032820
chr2R	12283232	12283232	1	-	intron	2734	2734	251	6293		FBgn0032820
chr2R	12283232	12283232	1	-	intron	2734	2734	251	6294		FBgn0032820
chr2R	12283232	12283232	1	-	intron	2734	2734	251	6295		FBgn0032820
chr2R	12283239	12283239	1	-	intron	20085	20085	252	6290		FBgn0032817
chr2R	12283239	12283239	1	-	intron	2741	2741	252	6292		FBgn0032820
chr2R	12283239	12283239	1	-	intron	2741	2741	252	6293		FBgn0032820
chr2R	12283239	12283239	1	-	intron	2741	2741	252	6294		FBgn0032820
chr2R	12283239	12283239	1	-	intron	2741	2741	252	6295		FBgn0032820
chr2R	12283277	12283277	1	-	intron	20123	20123	253	6290		FBgn0032817
chr2R	12283277	12283277	1	-	intron	2779	2779	253	6292		FBgn0032820
chr2R	12283277	12283277	1	-	intron	2779	2779	253	6293		FBgn0032820
chr2R	12283277	12283277	1	-	intron	2779	2779	253	6294		FBgn0032820
chr2R	12283277	12283277	1	-	intron	2779	2779	253	6295		FBgn0032820
chr2R	12284151	12284151	1	-	intron	20997	20997	254	6290		FBgn0032817
chr2R	12284151	12284151	1	-	intron	3653	3653	254	6292		FBgn0032820
chr2R	12284151	12284151	1	-	intron	3653	3653	254	6293		FBgn0032820
chr2R	12284151	12284151	1	-	intron	3653	3653	254	6294		FBgn0032820
chr2R	12284151	12284151	1	-	intron	3653	3653	254	6295		FBgn0032820
chr2R	12284151	12284151	1	+	promoter	NA	NA	254	7778		FBgn0261611
chr2R	12284189	12284189	1	-	intron	21035	21035	255	6290		FBgn0032817
chr2R	12284189	12284189	1	-	intron	3691	3691	255	6292		FBgn0032820
chr2R	12284189	12284189	1	-	intron	3691	3691	255	6293		FBgn0032820
chr2R	12284189	12284189	1	-	intron	3691	3691	255	6294		FBgn0032820
chr2R	12284189	12284189	1	-	intron	3691	3691	255	6295		FBgn0032820
chr2R	12284189	12284189	1	+	promoter	NA	NA	255	7778		FBgn0261611
chr2R	12284256	12284256	1	-	intron	21102	21102	256	6290		FBgn0032817
chr2R	12284256	12284256	1	-	intron	3758	3758	256	6292		FBgn0032820
chr2R	12284256	12284256	1	-	intron	3758	3758	256	6293		FBgn0032820
chr2R	12284256	12284256	1	-	intron	3758	3758	256	6294		FBgn0032820
chr2R	12284256	12284256	1	-	intron	3758	3758	256	6295		FBgn0032820
chr2R	12284256	12284256	1	+	promoter	NA	NA	256	7778		FBgn0261611
chr2R	12284259	12284259	1	-	intron	21105	21105	257	6290		FBgn0032817
chr2R	12284259	12284259	1	-	intron	3761	3761	257	6292		FBgn0032820
chr2R	12284259	12284259	1	-	intron	3761	3761	257	6293		FBgn0032820
chr2R	12284259	12284259	1	-	intron	3761	3761	257	6294		FBgn0032820
chr2R	12284259	12284259	1	-	intron	3761	3761	257	6295		FBgn0032820
chr2R	12284259	12284259	1	+	promoter	NA	NA	257	7778		FBgn0261611
chr2R	12284286	12284286	1	-	intron	21132	21132	258	6290		FBgn0032817
chr2R	12284286	12284286	1	-	intron	3788	3788	258	6292		FBgn0032820
chr2R	12284286	12284286	1	-	intron	3788	3788	258	6293		FBgn0032820
chr2R	12284286	12284286	1	-	intron	3788	3788	258	6294		FBgn0032820
chr2R	12284286	12284286	1	-	intron	3788	3788	258	6295		FBgn0032820
chr2R	12284286	12284286	1	+	promoter	NA	NA	258	7778		FBgn0261611
chr2R	12284288	12284288	1	-	intron	21134	21134	259	6290		FBgn0032817
chr2R	12284288	12284288	1	-	intron	3790	3790	259	6292		FBgn0032820
chr2R	12284288	12284288	1	-	intron	3790	3790	259	6293		FBgn0032820
chr2R	12284288	12284288	1	-	intron	3790	3790	259	6294		FBgn0032820
chr2R	12284288	12284288	1	-	intron	3790	3790	259	6295		FBgn0032820
chr2R	12284288	12284288	1	+	promoter	NA	NA	259	7778		FBgn0261611
chr2R	12284303	12284303	1	-	intron	21149	21149	260	6290		FBgn0032817
chr2R	12284303	12284303	1	-	intron	3805	3805	260	6292		FBgn0032820
chr2R	12284303	12284303	1	-	intron	3805	3805	260	6293		FBgn0032820
chr2R	12284303	12284303	1	-	intron	3805	3805	260	6294		FBgn0032820
chr2R	12284303	12284303	1	-	intron	3805	3805	260	6295		FBgn0032820
chr2R	12284303	12284303	1	+	promoter	NA	NA	260	7778		FBgn0261611
chr2R	12284411	12284411	1	-	intron	21257	21257	261	6290		FBgn0032817
chr2R	12284411	12284411	1	-	intron	3913	3913	261	6292		FBgn0032820
chr2R	12284411	12284411	1	-	intron	3913	3913	261	6293		FBgn0032820
chr2R	12284411	12284411	1	-	intron	3913	3913	261	6294		FBgn0032820
chr2R	12284411	12284411	1	-	intron	3913	3913	261	6295		FBgn0032820
chr2R	12284411	12284411	1	+	promoter	NA	NA	261	7778		FBgn0261611
chr2R	12284432	12284432	1	-	intron	21278	21278	262	6290		FBgn0032817
chr2R	12284432	12284432	1	-	intron	3934	3934	262	6292		FBgn0032820
chr2R	12284432	12284432	1	-	intron	3934	3934	262	6293		FBgn0032820
chr2R	12284432	12284432	1	-	intron	3934	3934	262	6294		FBgn0032820
chr2R	12284432	12284432	1	-	intron	3934	3934	262	6295		FBgn0032820
chr2R	12284432	12284432	1	+	promoter	NA	NA	262	7778		FBgn0261611
chr2R	12284677	12284677	1	-	intron	21523	21523	263	6290		FBgn0032817
chr2R	12284677	12284677	1	-	intron	4179	4179	263	6292		FBgn0032820
chr2R	12284677	12284677	1	-	intron	4179	4179	263	6293		FBgn0032820
chr2R	12284677	12284677	1	-	intron	4179	4179	263	6294		FBgn0032820
chr2R	12284677	12284677	1	-	intron	4179	4179	263	6295		FBgn0032820
chr2R	12284677	12284677	1	+	promoter	NA	NA	263	7778		FBgn0261611
chr2R	12284687	12284687	1	-	intron	21533	21533	264	6290		FBgn0032817
chr2R	12284687	12284687	1	-	intron	4189	4189	264	6292		FBgn0032820
chr2R	12284687	12284687	1	-	intron	4189	4189	264	6293		FBgn0032820
chr2R	12284687	12284687	1	-	intron	4189	4189	264	6294		FBgn0032820
chr2R	12284687	12284687	1	-	intron	4189	4189	264	6295		FBgn0032820
chr2R	12284687	12284687	1	+	promoter	NA	NA	264	7778		FBgn0261611
chr2R	12285164	12285164	1	-	intron	22010	22010	265	6290		FBgn0032817
chr2R	12285164	12285164	1	-	intron	4666	4666	265	6292		FBgn0032820
chr2R	12285164	12285164	1	-	intron	4666	4666	265	6293		FBgn0032820
chr2R	12285164	12285164	1	-	intron	4666	4666	265	6294		FBgn0032820
chr2R	12285164	12285164	1	-	intron	4666	4666	265	6295		FBgn0032820
chr2R	12285164	12285164	1	+	promoter	NA	NA	265	7778		FBgn0261611
chr2R	12285172	12285172	1	-	intron	22018	22018	266	6290		FBgn0032817
chr2R	12285172	12285172	1	-	intron	4674	4674	266	6292		FBgn0032820
chr2R	12285172	12285172	1	-	intron	4674	4674	266	6293		FBgn0032820
chr2R	12285172	12285172	1	-	intron	4674	4674	266	6294		FBgn0032820
chr2R	12285172	12285172	1	-	intron	4674	4674	266	6295		FBgn0032820
chr2R	12285172	12285172	1	+	promoter	NA	NA	266	7778		FBgn0261611
chr2R	12286927	12286927	1	-	intron	23773	23773	267	6290		FBgn0032817
chr2R	12286927	12286927	1	-	intron	6429	6429	267	6292		FBgn0032820
chr2R	12286927	12286927	1	-	intron	6429	6429	267	6293		FBgn0032820
chr2R	12286927	12286927	1	-	intron	6429	6429	267	6294		FBgn0032820
chr2R	12286927	12286927	1	-	intron	6429	6429	267	6295		FBgn0032820
chr2R	12286927	12286927	1	-	intron	644	644	267	6296		FBgn0000529
chr2R	12286950	12286950	1	-	intron	23796	23796	268	6290		FBgn0032817
chr2R	12286950	12286950	1	-	intron	6452	6452	268	6292		FBgn0032820
chr2R	12286950	12286950	1	-	intron	6452	6452	268	6293		FBgn0032820
chr2R	12286950	12286950	1	-	intron	6452	6452	268	6294		FBgn0032820
chr2R	12286950	12286950	1	-	intron	6452	6452	268	6295		FBgn0032820
chr2R	12286950	12286950	1	-	intron	667	667	268	6296		FBgn0000529
chr2R	12286951	12286951	1	-	intron	23797	23797	269	6290		FBgn0032817
chr2R	12286951	12286951	1	-	intron	6453	6453	269	6292		FBgn0032820
chr2R	12286951	12286951	1	-	intron	6453	6453	269	6293		FBgn0032820
chr2R	12286951	12286951	1	-	intron	6453	6453	269	6294		FBgn0032820
chr2R	12286951	12286951	1	-	intron	6453	6453	269	6295		FBgn0032820
chr2R	12286951	12286951	1	-	intron	668	668	269	6296		FBgn0000529
chr2R	12286992	12286992	1	-	intron	23838	23838	270	6290		FBgn0032817
chr2R	12286992	12286992	1	-	intron	6494	6494	270	6292		FBgn0032820
chr2R	12286992	12286992	1	-	intron	6494	6494	270	6293		FBgn0032820
chr2R	12286992	12286992	1	-	intron	6494	6494	270	6294		FBgn0032820
chr2R	12286992	12286992	1	-	intron	6494	6494	270	6295		FBgn0032820
chr2R	12286992	12286992	1	-	intron	709	709	270	6296		FBgn0000529
chr2R	12287002	12287002	1	-	intron	23848	23848	271	6290		FBgn0032817
chr2R	12287002	12287002	1	-	intron	6504	6504	271	6292		FBgn0032820
chr2R	12287002	12287002	1	-	intron	6504	6504	271	6293		FBgn0032820
chr2R	12287002	12287002	1	-	intron	6504	6504	271	6294		FBgn0032820
chr2R	12287002	12287002	1	-	intron	6504	6504	271	6295		FBgn0032820
chr2R	12287002	12287002	1	-	intron	719	719	271	6296		FBgn0000529
chr2R	12287027	12287027	1	-	intron	23873	23873	272	6290		FBgn0032817
chr2R	12287027	12287027	1	-	intron	6529	6529	272	6292		FBgn0032820
chr2R	12287027	12287027	1	-	intron	6529	6529	272	6293		FBgn0032820
chr2R	12287027	12287027	1	-	intron	6529	6529	272	6294		FBgn0032820
chr2R	12287027	12287027	1	-	intron	6529	6529	272	6295		FBgn0032820
chr2R	12287027	12287027	1	-	intron	744	744	272	6296		FBgn0000529
chr2R	12287357	12287357	1	-	intron	24203	24203	273	6290		FBgn0032817
chr2R	12287357	12287357	1	-	intron	6859	6859	273	6292		FBgn0032820
chr2R	12287357	12287357	1	-	intron	6859	6859	273	6293		FBgn0032820
chr2R	12287357	12287357	1	-	intron	6859	6859	273	6294		FBgn0032820
chr2R	12287357	12287357	1	-	intron	6859	6859	273	6295		FBgn0032820
chr2R	12287357	12287357	1	-	intron	1074	1074	273	6296		FBgn0000529
chr2R	12290667	12290667	1	-	intron	27513	27513	274	6290		FBgn0032817
chr2R	12290667	12290667	1	-	intron	10169	10169	274	6292		FBgn0032820
chr2R	12290667	12290667	1	-	intron	10169	10169	274	6293		FBgn0032820
chr2R	12290667	12290667	1	-	intron	10169	10169	274	6294		FBgn0032820
chr2R	12290667	12290667	1	-	intron	10169	10169	274	6295		FBgn0032820
chr2R	12290667	12290667	1	-	intron	4384	4384	274	6296		FBgn0000529
chr2R	12290667	12290667	1	+	promoter	NA	NA	274	7779		FBgn0261611
chr2R	12290667	12290667	1	+	promoter	NA	NA	274	7780		FBgn0261611
chr2R	12290667	12290667	1	+	promoter	NA	NA	274	7781		FBgn0261611
chr2R	12294718	12294718	1	-	intron	31564	31564	275	6290		FBgn0032817
chr2R	12294718	12294718	1	-	intron	14220	14220	275	6292		FBgn0032820
chr2R	12294718	12294718	1	-	intron	14220	14220	275	6293		FBgn0032820
chr2R	12294718	12294718	1	-	intron	14220	14220	275	6294		FBgn0032820
chr2R	12294718	12294718	1	-	intron	14220	14220	275	6295		FBgn0032820
chr2R	12294718	12294718	1	-	intron	8435	8435	275	6296		FBgn0000529
chr2R	12294718	12294718	1	-	intron	3221	3221	275	6297		FBgn0000529
chr2R	12294718	12294718	1	-	intron	3352	3352	275	6298		FBgn0032821
chr2R	12294718	12294718	1	-	intron	3352	3352	275	6299		FBgn0032821
chr2R	12297956	12297956	1	-	promoter	NA	NA	276	11310		FBgn0266809
chr2R	12297956	12297956	1	+	threeUTR	243	243	276	7774		FBgn0261611
chr2R	12297956	12297956	1	+	threeUTR	243	243	276	7775		FBgn0261611
chr2R	12297956	12297956	1	+	threeUTR	243	243	276	7776		FBgn0261611
chr2R	12297956	12297956	1	+	threeUTR	243	243	276	7777		FBgn0261611
chr2R	12297956	12297956	1	+	threeUTR	243	243	276	7778		FBgn0261611
chr2R	12297956	12297956	1	+	threeUTR	243	243	276	7779		FBgn0261611
chr2R	12297956	12297956	1	+	threeUTR	243	243	276	7780		FBgn0261611
chr2R	12297956	12297956	1	+	threeUTR	243	243	276	7781		FBgn0261611
chr2R	12298372	12298372	1	-	promoter	NA	NA	277	11310		FBgn0266809
chr2R	12298372	12298372	1	+	threeUTR	659	659	277	7776		FBgn0261611
chr2R	12298372	12298372	1	+	threeUTR	659	659	277	7777		FBgn0261611
chr2R	12298546	12298546	1	-	promoter	NA	NA	278	11310		FBgn0266809
chr2R	12298546	12298546	1	+	threeUTR	833	833	278	7776		FBgn0261611
chr2R	12298546	12298546	1	+	threeUTR	833	833	278	7777		FBgn0261611
chr2R	12298577	12298577	1	-	promoter	NA	NA	279	11310		FBgn0266809
chr2R	12298577	12298577	1	+	threeUTR	864	864	279	7776		FBgn0261611
chr2R	12298577	12298577	1	+	threeUTR	864	864	279	7777		FBgn0261611
chr2R	12299804	12299804	1	-	promoter	NA	NA	280	11310		FBgn0266809
chr2R	12299804	12299804	1	-	coding	1080	1080	280	11311	20251	FBgn0033708
chr2R	12299804	12299804	1	-	coding	1041	1041	280	11312	20251	FBgn0033708
chr2R	12299804	12299804	1	+	threeUTR	2091	2091	280	7777		FBgn0261611
chr2R	12300175	12300175	1	-	coding	765	765	281	11311	20252	FBgn0033708
chr2R	12300175	12300175	1	-	coding	726	726	281	11312	20252	FBgn0033708
chr2R	12300175	12300175	1	+	threeUTR	2462	2462	281	7777		FBgn0261611
chr2R	12301524	12301524	1	+	intron	643	643	282	9236		FBgn0050296
chr2R	12301524	12301524	1	+	intron	643	643	282	9237		FBgn0050296
chr2R	12301524	12301524	1	+	intron	2004	2004	282	9237		FBgn0050296
chr2R	12301650	12301650	1	+	intron	517	517	283	9236		FBgn0050296
chr2R	12301650	12301650	1	+	intron	517	517	283	9237		FBgn0050296
chr2R	12301650	12301650	1	+	intron	1878	1878	283	9237		FBgn0050296
chr2R	12301661	12301661	1	+	intron	506	506	284	9236		FBgn0050296
chr2R	12301661	12301661	1	+	intron	506	506	284	9237		FBgn0050296
chr2R	12301661	12301661	1	+	intron	1867	1867	284	9237		FBgn0050296
chr2R	12303230	12303230	1	-	promoter	NA	NA	285	11311		FBgn0033708
chr2R	12303230	12303230	1	-	promoter	NA	NA	285	11312		FBgn0033708
chr2R	12303230	12303230	1	-	threeUTR	398	398	285	11313		FBgn0061197
chr2R	12303230	12303230	1	-	coding	2116	2116	285	11314	20257	FBgn0061197
chr2R	12303230	12303230	1	-	threeUTR	162	162	285	11315		FBgn0061197
chr2R	12303230	12303230	1	-	threeUTR	283	283	285	11316		FBgn0061197
chr2R	12303269	12303269	1	-	promoter	NA	NA	286	11311		FBgn0033708
chr2R	12303269	12303269	1	-	promoter	NA	NA	286	11312		FBgn0033708
chr2R	12303269	12303269	1	-	threeUTR	359	359	286	11313		FBgn0061197
chr2R	12303269	12303269	1	-	coding	2077	2077	286	11314	20257	FBgn0061197
chr2R	12303269	12303269	1	-	threeUTR	123	123	286	11315		FBgn0061197
chr2R	12303269	12303269	1	-	threeUTR	244	244	286	11316		FBgn0061197
chr2R	12303399	12303399	1	-	promoter	NA	NA	287	11311		FBgn0033708
chr2R	12303399	12303399	1	-	promoter	NA	NA	287	11312		FBgn0033708
chr2R	12303399	12303399	1	+	intron	639	639	287	9238		FBgn0050296
chr2R	12303399	12303399	1	+	intron	691	691	287	9239		FBgn0050296
chr2R	12303399	12303399	1	+	intron	731	731	287	9241		FBgn0050296
chr2R	12303432	12303432	1	-	promoter	NA	NA	288	11311		FBgn0033708
chr2R	12303432	12303432	1	-	promoter	NA	NA	288	11312		FBgn0033708
chr2R	12303432	12303432	1	-	threeUTR	262	262	288	11313		FBgn0061197
chr2R	12303432	12303432	1	-	threeUTR	26	26	288	11315		FBgn0061197
chr2R	12303432	12303432	1	+	intron	658	658	288	9239		FBgn0050296
chr2R	12303432	12303432	1	+	intron	698	698	288	9241		FBgn0050296
chr2R	12306804	12306804	1	-	promoter	NA	NA	289	11313		FBgn0061197
chr2R	12306804	12306804	1	-	promoter	NA	NA	289	11314		FBgn0061197
chr2R	12306804	12306804	1	-	promoter	NA	NA	289	11315		FBgn0061197
chr2R	12306804	12306804	1	-	promoter	NA	NA	289	11316		FBgn0061197
chr2R	12306804	12306804	1	-	intron	251	251	289	6300		FBgn0032821
chr2R	12307365	12307365	1	-	promoter	NA	NA	290	11313		FBgn0061197
chr2R	12307365	12307365	1	-	promoter	NA	NA	290	11314		FBgn0061197
chr2R	12307365	12307365	1	-	promoter	NA	NA	290	11315		FBgn0061197
chr2R	12307365	12307365	1	-	promoter	NA	NA	290	11316		FBgn0061197
chr2R	12307365	12307365	1	+	coding	78	78	290	7782	13351	FBgn0033710
chr2R	12307506	12307506	1	-	promoter	NA	NA	291	11313		FBgn0061197
chr2R	12307506	12307506	1	-	promoter	NA	NA	291	11314		FBgn0061197
chr2R	12307506	12307506	1	-	promoter	NA	NA	291	11315		FBgn0061197
chr2R	12307506	12307506	1	-	promoter	NA	NA	291	11316		FBgn0061197
chr2R	12307506	12307506	1	-	intron	766	766	291	6300		FBgn0032821
chr2R	12307800	12307800	1	-	promoter	NA	NA	292	11313		FBgn0061197
chr2R	12307800	12307800	1	-	promoter	NA	NA	292	11314		FBgn0061197
chr2R	12307800	12307800	1	-	promoter	NA	NA	292	11315		FBgn0061197
chr2R	12307800	12307800	1	-	promoter	NA	NA	292	11316		FBgn0061197
chr2R	12307800	12307800	1	+	coding	420	420	292	7782	13352	FBgn0033710
chr2R	12307905	12307905	1	-	promoter	NA	NA	293	11313		FBgn0061197
chr2R	12307905	12307905	1	-	promoter	NA	NA	293	11314		FBgn0061197
chr2R	12307905	12307905	1	-	promoter	NA	NA	293	11315		FBgn0061197
chr2R	12307905	12307905	1	-	promoter	NA	NA	293	11316		FBgn0061197
chr2R	12307905	12307905	1	+	coding	525	525	293	7782	13352	FBgn0033710
chr2R	12307929	12307929	1	-	promoter	NA	NA	294	11313		FBgn0061197
chr2R	12307929	12307929	1	-	promoter	NA	NA	294	11314		FBgn0061197
chr2R	12307929	12307929	1	-	promoter	NA	NA	294	11315		FBgn0061197
chr2R	12307929	12307929	1	-	promoter	NA	NA	294	11316		FBgn0061197
chr2R	12307929	12307929	1	+	coding	549	549	294	7782	13352	FBgn0033710
chr2R	12307954	12307954	1	-	promoter	NA	NA	295	11313		FBgn0061197
chr2R	12307954	12307954	1	-	promoter	NA	NA	295	11314		FBgn0061197
chr2R	12307954	12307954	1	-	promoter	NA	NA	295	11315		FBgn0061197
chr2R	12307954	12307954	1	-	promoter	NA	NA	295	11316		FBgn0061197
chr2R	12307954	12307954	1	-	intron	825	825	295	6300		FBgn0032821
chr2R	12308668	12308668	1	+	coding	1179	1179	296	7782	13354	FBgn0033710
chr2R	12309510	12309510	1	+	coding	1893	1893	297	7782	13356	FBgn0033710
chr2R	12309510	12309510	1	+	promoter	NA	NA	297	7783		FBgn0050203
chr2R	12309594	12309594	1	+	coding	1977	1977	298	7782	13356	FBgn0033710
chr2R	12309594	12309594	1	+	promoter	NA	NA	298	7783		FBgn0050203
chr2R	12309600	12309600	1	+	coding	1983	1983	299	7782	13356	FBgn0033710
chr2R	12309600	12309600	1	+	promoter	NA	NA	299	7783		FBgn0050203
chr2R	12309705	12309705	1	+	coding	2088	2088	300	7782	13356	FBgn0033710
chr2R	12309705	12309705	1	+	promoter	NA	NA	300	7783		FBgn0050203
chr2R	12309909	12309909	1	+	coding	2292	2292	301	7782	13356	FBgn0033710
chr2R	12309909	12309909	1	+	promoter	NA	NA	301	7783		FBgn0050203
chr2R	12309993	12309993	1	+	coding	2376	2376	302	7782	13356	FBgn0033710
chr2R	12309993	12309993	1	+	promoter	NA	NA	302	7783		FBgn0050203
chr2R	12310062	12310062	1	+	coding	2445	2445	303	7782	13356	FBgn0033710
chr2R	12310062	12310062	1	+	promoter	NA	NA	303	7783		FBgn0050203
chr2R	12310065	12310065	1	+	coding	2448	2448	304	7782	13356	FBgn0033710
chr2R	12310065	12310065	1	+	promoter	NA	NA	304	7783		FBgn0050203
chr2R	12311023	12311023	1	+	coding	244	244	305	7783	13358	FBgn0050203
chr2R	12311350	12311350	1	-	intron	68	68	306	6301		FBgn0032821
chr2R	12311643	12311643	1	-	intron	148	148	307	6301		FBgn0032821
chr2R	12311837	12311837	1	+	coding	946	946	308	7783	13360	FBgn0050203
chr2R	12314905	12314905	1	+	coding	477	477	309	7784	13364	FBgn0050046
chr2R	12314905	12314905	1	+	coding	477	477	309	7785	13364	FBgn0050046
chr2R	12316218	12316218	1	+	coding	1560	1560	313	7784	13368	FBgn0050046
chr2R	12316218	12316218	1	+	coding	1560	1560	313	7785	13368	FBgn0050046
chr2R	12316419	12316419	1	+	coding	1761	1761	314	7784	13368	FBgn0050046
chr2R	12316419	12316419	1	+	coding	1761	1761	314	7785	13368	FBgn0050046
chr2R	12316532	12316532	1	+	coding	1874	1874	315	7784	13368	FBgn0050046
chr2R	12316532	12316532	1	+	coding	1874	1874	315	7785	13368	FBgn0050046
chr2R	12316660	12316660	1	+	coding	2002	2002	316	7784	13368	FBgn0050046
chr2R	12316660	12316660	1	+	coding	2002	2002	316	7785	13368	FBgn0050046
chr2R	12316878	12316878	1	+	coding	2220	2220	317	7784	13368	FBgn0050046
chr2R	12316878	12316878	1	+	coding	2220	2220	317	7785	13368	FBgn0050046
chr2R	12319187	12319187	1	*	intergenic	NA	NA	318	NA		NA	FBgn0000181;FBgn0002069;FBgn0002789;FBgn0003326;FBgn0003527;FBgn0003975;FBgn0004435;FBgn0004512;FBgn0005624;FBgn0005654;FBgn0010238;FBgn0010488;FBgn0011227;FBgn0011592;FBgn0011604;FBgn0011763;FBgn0011877;FBgn0011878;FBgn0013305;FBgn0020370;FBgn0020391;FBgn0020930;FBgn0022764;FBgn0025692;FBgn0026619;FBgn0026741;FBgn0027079;FBgn0027356;FBgn0028683;FBgn0028963;FBgn0028991;FBgn0033712;FBgn0033713;FBg…	FBgn0000253;FBgn0000426;FBgn0000577;FBgn0000581;FBgn0001269;FBgn0001276;FBgn0003382;FBgn0003863;FBgn0004463;FBgn0004839;FBgn0010339;FBgn0010357;FBgn0010358;FBgn0010359;FBgn0010425;FBgn0010516;FBgn0010621;FBgn0011554;FBgn0011555;FBgn0011556;FBgn0011704;FBgn0011915;FBgn0011916;FBgn0011987;FBgn0013756;FBgn0014184;FBgn0015001;FBgn0015543;FBgn0015872;FBgn0020377;FBgn0021795;FBgn0023167;FBgn0024188;FBg…
chr2R	12319246	12319246	1	+	promoter	NA	NA	319	7786		FBgn0033712
chr2R	12319246	12319246	1	+	promoter	NA	NA	319	7787		FBgn0033712
chr2R	12319246	12319246	1	+	promoter	NA	NA	319	7788		FBgn0033712
chr2R	12319246	12319246	1	*	intergenic	NA	NA	319	NA		NA	FBgn0000181;FBgn0002069;FBgn0002789;FBgn0003326;FBgn0003527;FBgn0003975;FBgn0004435;FBgn0004512;FBgn0005624;FBgn0005654;FBgn0010238;FBgn0010488;FBgn0011227;FBgn0011592;FBgn0011604;FBgn0011763;FBgn0011877;FBgn0011878;FBgn0013305;FBgn0020370;FBgn0020391;FBgn0020930;FBgn0022764;FBgn0025692;FBgn0026619;FBgn0026741;FBgn0027079;FBgn0027356;FBgn0028683;FBgn0028963;FBgn0028991;FBgn0033712;FBgn0033713;FBg…	FBgn0000253;FBgn0000426;FBgn0000577;FBgn0000581;FBgn0001269;FBgn0001276;FBgn0003382;FBgn0003863;FBgn0004463;FBgn0004839;FBgn0010339;FBgn0010357;FBgn0010358;FBgn0010359;FBgn0010425;FBgn0010516;FBgn0010621;FBgn0011554;FBgn0011555;FBgn0011556;FBgn0011704;FBgn0011915;FBgn0011916;FBgn0011987;FBgn0013756;FBgn0014184;FBgn0015001;FBgn0015543;FBgn0015872;FBgn0020377;FBgn0021795;FBgn0023167;FBgn0024188;FBg…
chr2R	12319568	12319568	1	+	promoter	NA	NA	320	7786		FBgn0033712
chr2R	12319568	12319568	1	+	promoter	NA	NA	320	7787		FBgn0033712
chr2R	12319568	12319568	1	+	promoter	NA	NA	320	7788		FBgn0033712
chr2R	12319568	12319568	1	*	intergenic	NA	NA	320	NA		NA	FBgn0000181;FBgn0002069;FBgn0002789;FBgn0003326;FBgn0003527;FBgn0003975;FBgn0004435;FBgn0004512;FBgn0005624;FBgn0005654;FBgn0010238;FBgn0010488;FBgn0011227;FBgn0011592;FBgn0011604;FBgn0011763;FBgn0011877;FBgn0011878;FBgn0013305;FBgn0020370;FBgn0020391;FBgn0020930;FBgn0022764;FBgn0025692;FBgn0026619;FBgn0026741;FBgn0027079;FBgn0027356;FBgn0028683;FBgn0028963;FBgn0028991;FBgn0033712;FBgn0033713;FBg…	FBgn0000253;FBgn0000426;FBgn0000577;FBgn0000581;FBgn0001269;FBgn0001276;FBgn0003382;FBgn0003863;FBgn0004463;FBgn0004839;FBgn0010339;FBgn0010357;FBgn0010358;FBgn0010359;FBgn0010425;FBgn0010516;FBgn0010621;FBgn0011554;FBgn0011555;FBgn0011556;FBgn0011704;FBgn0011915;FBgn0011916;FBgn0011987;FBgn0013756;FBgn0014184;FBgn0015001;FBgn0015543;FBgn0015872;FBgn0020377;FBgn0021795;FBgn0023167;FBgn0024188;FBg…
chr2R	12319588	12319588	1	+	promoter	NA	NA	321	7786		FBgn0033712
chr2R	12319588	12319588	1	+	promoter	NA	NA	321	7787		FBgn0033712
chr2R	12319588	12319588	1	+	promoter	NA	NA	321	7788		FBgn0033712
chr2R	12319588	12319588	1	*	intergenic	NA	NA	321	NA		NA	FBgn0000181;FBgn0002069;FBgn0002789;FBgn0003326;FBgn0003527;FBgn0003975;FBgn0004435;FBgn0004512;FBgn0005624;FBgn0005654;FBgn0010238;FBgn0010488;FBgn0011227;FBgn0011592;FBgn0011604;FBgn0011763;FBgn0011877;FBgn0011878;FBgn0013305;FBgn0020370;FBgn0020391;FBgn0020930;FBgn0022764;FBgn0025692;FBgn0026619;FBgn0026741;FBgn0027079;FBgn0027356;FBgn0028683;FBgn0028963;FBgn0028991;FBgn0033712;FBgn0033713;FBg…	FBgn0000253;FBgn0000426;FBgn0000577;FBgn0000581;FBgn0001269;FBgn0001276;FBgn0003382;FBgn0003863;FBgn0004463;FBgn0004839;FBgn0010339;FBgn0010357;FBgn0010358;FBgn0010359;FBgn0010425;FBgn0010516;FBgn0010621;FBgn0011554;FBgn0011555;FBgn0011556;FBgn0011704;FBgn0011915;FBgn0011916;FBgn0011987;FBgn0013756;FBgn0014184;FBgn0015001;FBgn0015543;FBgn0015872;FBgn0020377;FBgn0021795;FBgn0023167;FBgn0024188;FBg…
chr2R	12319641	12319641	1	+	promoter	NA	NA	322	7786		FBgn0033712
chr2R	12319641	12319641	1	+	promoter	NA	NA	322	7787		FBgn0033712
chr2R	12319641	12319641	1	+	promoter	NA	NA	322	7788		FBgn0033712
chr2R	12319641	12319641	1	*	intergenic	NA	NA	322	NA		NA	FBgn0000181;FBgn0002069;FBgn0002789;FBgn0003326;FBgn0003527;FBgn0003975;FBgn0004435;FBgn0004512;FBgn0005624;FBgn0005654;FBgn0010238;FBgn0010488;FBgn0011227;FBgn0011592;FBgn0011604;FBgn0011763;FBgn0011877;FBgn0011878;FBgn0013305;FBgn0020370;FBgn0020391;FBgn0020930;FBgn0022764;FBgn0025692;FBgn0026619;FBgn0026741;FBgn0027079;FBgn0027356;FBgn0028683;FBgn0028963;FBgn0028991;FBgn0033712;FBgn0033713;FBg…	FBgn0000253;FBgn0000426;FBgn0000577;FBgn0000581;FBgn0001269;FBgn0001276;FBgn0003382;FBgn0003863;FBgn0004463;FBgn0004839;FBgn0010339;FBgn0010357;FBgn0010358;FBgn0010359;FBgn0010425;FBgn0010516;FBgn0010621;FBgn0011554;FBgn0011555;FBgn0011556;FBgn0011704;FBgn0011915;FBgn0011916;FBgn0011987;FBgn0013756;FBgn0014184;FBgn0015001;FBgn0015543;FBgn0015872;FBgn0020377;FBgn0021795;FBgn0023167;FBgn0024188;FBg…
chr2R	12321411	12321411	1	-	promoter	NA	NA	323	11317		FBgn0265375
chr2R	12321411	12321411	1	+	coding	69	69	323	7786	13369	FBgn0033712
chr2R	12321411	12321411	1	+	promoter	NA	NA	323	7786		FBgn0033712
chr2R	12321411	12321411	1	+	coding	69	69	323	7787	13369	FBgn0033712
chr2R	12321411	12321411	1	+	promoter	NA	NA	323	7787		FBgn0033712
chr2R	12321411	12321411	1	+	coding	69	69	323	7788	13369	FBgn0033712
chr2R	12321411	12321411	1	+	promoter	NA	NA	323	7788		FBgn0033712
chr2R	12323362	12323362	1	-	coding	2469	2469	324	11318	20270	FBgn0033713
chr2R	12323362	12323362	1	-	coding	2469	2469	324	11319	20270	FBgn0033713
chr2R	12323362	12323362	1	-	coding	2469	2469	324	11320	20270	FBgn0033713
chr2R	12323386	12323386	1	-	coding	2445	2445	325	11318	20270	FBgn0033713
chr2R	12323386	12323386	1	-	coding	2445	2445	325	11319	20270	FBgn0033713
chr2R	12323386	12323386	1	-	coding	2445	2445	325	11320	20270	FBgn0033713
chr2R	12324049	12324049	1	-	coding	1782	1782	326	11318	20270	FBgn0033713
chr2R	12324049	12324049	1	-	coding	1782	1782	326	11319	20270	FBgn0033713
chr2R	12324049	12324049	1	-	coding	1782	1782	326	11320	20270	FBgn0033713
chr2R	12871947	12871947	1	+	promoter	NA	NA	327	7910		FBgn0263446
chr2R	12871947	12871947	1	+	promoter	NA	NA	327	7911		FBgn0263446
chr2R	12871947	12871947	1	*	intergenic	NA	NA	327	NA		NA	FBgn0000119;FBgn0000633;FBgn0000662;FBgn0002069;FBgn0002789;FBgn0003975;FBgn0004512;FBgn0004638;FBgn0005624;FBgn0005654;FBgn0010488;FBgn0011763;FBgn0011881;FBgn0011882;FBgn0011883;FBgn0011884;FBgn0011885;FBgn0011896;FBgn0011909;FBgn0011910;FBgn0013305;FBgn0013733;FBgn0013765;FBgn0014877;FBgn0019928;FBgn0020370;FBgn0020391;FBgn0024556;FBgn0025692;FBgn0027079;FBgn0027581;FBgn0028991;FBgn0033778;FBg…	FBgn0000181;FBgn0000253;FBgn0000426;FBgn0003326;FBgn0003527;FBgn0004435;FBgn0004463;FBgn0004839;FBgn0010238;FBgn0010339;FBgn0010621;FBgn0011227;FBgn0011592;FBgn0011604;FBgn0011704;FBgn0011877;FBgn0011878;FBgn0014184;FBgn0015543;FBgn0020377;FBgn0020930;FBgn0022764;FBgn0023167;FBgn0024732;FBgn0025454;FBgn0026176;FBgn0026573;FBgn0026619;FBgn0026741;FBgn0027356;FBgn0027495;FBgn0027504;FBgn0028407;FBg…
chr2R	12872521	12872521	1	+	promoter	NA	NA	328	7910		FBgn0263446
chr2R	12872521	12872521	1	+	promoter	NA	NA	328	7911		FBgn0263446
chr2R	12872521	12872521	1	*	intergenic	NA	NA	328	NA		NA	FBgn0000119;FBgn0000633;FBgn0000662;FBgn0002069;FBgn0002789;FBgn0003975;FBgn0004512;FBgn0004638;FBgn0005624;FBgn0005654;FBgn0010488;FBgn0011763;FBgn0011881;FBgn0011882;FBgn0011883;FBgn0011884;FBgn0011885;FBgn0011896;FBgn0011909;FBgn0011910;FBgn0013305;FBgn0013733;FBgn0013765;FBgn0014877;FBgn0019928;FBgn0020370;FBgn0020391;FBgn0024556;FBgn0025692;FBgn0027079;FBgn0027581;FBgn0028991;FBgn0033778;FBg…	FBgn0000181;FBgn0000253;FBgn0000426;FBgn0003326;FBgn0003527;FBgn0004435;FBgn0004463;FBgn0004839;FBgn0010238;FBgn0010339;FBgn0010621;FBgn0011227;FBgn0011592;FBgn0011604;FBgn0011704;FBgn0011877;FBgn0011878;FBgn0014184;FBgn0015543;FBgn0020377;FBgn0020930;FBgn0022764;FBgn0023167;FBgn0024732;FBgn0025454;FBgn0026176;FBgn0026573;FBgn0026619;FBgn0026741;FBgn0027356;FBgn0027495;FBgn0027504;FBgn0028407;FBg…
chr2R	12880684	12880684	1	-	promoter	NA	NA	329	11435		FBgn0013305
chr2R	12880684	12880684	1	-	promoter	NA	NA	329	11436		FBgn0013305
chr2R	12880684	12880684	1	-	promoter	NA	NA	329	11437		FBgn0013305
chr2R	12880684	12880684	1	-	promoter	NA	NA	329	11438		FBgn0013305
chr2R	12880684	12880684	1	-	promoter	NA	NA	329	11439		FBgn0013305
chr2R	12880684	12880684	1	-	promoter	NA	NA	329	11440		FBgn0013305
chr2R	12880684	12880684	1	-	promoter	NA	NA	329	11441		FBgn0013305
chr2R	12880684	12880684	1	-	promoter	NA	NA	329	11442		FBgn0013305
chr2R	12880684	12880684	1	-	promoter	NA	NA	329	11443		FBgn0013305
chr2R	12880684	12880684	1	-	intron	3314	3314	329	6420		FBgn0032898
chr2R	12880684	12880684	1	-	intron	304	304	329	6421		FBgn0032901
chr2R	12880684	12880684	1	-	intron	1142	1142	329	6421		FBgn0032901
chr2R	12880684	12880684	1	-	intron	233	233	329	6422		FBgn0032901
chr2R	12885601	12885601	1	-	intron	1128	1128	330	6422		FBgn0032901
chr2R	12885601	12885601	1	-	intron	290	290	330	6423		FBgn0032901
chr2R	12940655	12940655	1	-	coding	3075	3075	331	11453	20490	FBgn0004512
chr2R	12940655	12940655	1	-	coding	3678	3678	331	11454	20490	FBgn0004512
chr2R	12940688	12940688	1	-	coding	3042	3042	332	11453	20490	FBgn0004512
chr2R	12940688	12940688	1	-	coding	3645	3645	332	11454	20490	FBgn0004512
chr2R	12945417	12945417	1	-	promoter	NA	NA	333	11453		FBgn0004512
chr2R	12945417	12945417	1	+	intron	759	759	333	9364		FBgn0053225
chr2R	12945417	12945417	1	+	intron	825	825	333	9365		FBgn0053225
chr2R	12945417	12945417	1	+	intron	3734	3734	333	9367		FBgn0034641
chr2R	12945417	12945417	1	+	intron	4524	4524	333	9368		FBgn0034641
chr2R	12967228	12967228	1	-	coding	4096	4096	334	11459	20503	FBgn0005624
chr2R	12967228	12967228	1	-	coding	4096	4096	334	11460	20503	FBgn0005624
chr2R	12967228	12967228	1	-	coding	4096	4096	334	11461	20503	FBgn0005624
chr2R	14629696	14629696	1	+	promoter	NA	NA	335	8168		FBgn0033949
chr2R	14629696	14629696	1	*	intergenic	NA	NA	335	NA		NA	FBgn0000996;FBgn0001187;FBgn0001319;FBgn0004698;FBgn0010388;FBgn0011660;FBgn0012042;FBgn0013467;FBgn0013750;FBgn0013762;FBgn0013771;FBgn0013772;FBgn0013773;FBgn0014865;FBgn0015371;FBgn0015602;FBgn0015714;FBgn0016684;FBgn0019968;FBgn0020269;FBgn0020767;FBgn0022097;FBgn0024754;FBgn0027596;FBgn0027783;FBgn0028434;FBgn0028689;FBgn0029082;FBgn0033949;FBgn0033950;FBgn0033951;FBgn0033952;FBgn0033953;FBg…	FBgn0000289;FBgn0000633;FBgn0000662;FBgn0001220;FBgn0002643;FBgn0003742;FBgn0005613;FBgn0010241;FBgn0010397;FBgn0010638;FBgn0013725;FBgn0013733;FBgn0013770;FBgn0019938;FBgn0020620;FBgn0024698;FBgn0026427;FBgn0027538;FBgn0033862;FBgn0033863;FBgn0033864;FBgn0033865;FBgn0033866;FBgn0033867;FBgn0033868;FBgn0033869;FBgn0033871;FBgn0033872;FBgn0033873;FBgn0033874;FBgn0033875;FBgn0033876;FBgn0033879;FBg…
chr2R	15552609	15552609	1	*	intergenic	NA	NA	336	NA		NA	FBgn0001124;FBgn0001308;FBgn0003130;FBgn0010052;FBgn0010590;FBgn0010611;FBgn0011260;FBgn0013762;FBgn0014020;FBgn0015247;FBgn0015295;FBgn0015754;FBgn0015925;FBgn0020236;FBgn0022160;FBgn0023441;FBgn0024249;FBgn0024754;FBgn0025519;FBgn0027091;FBgn0028424;FBgn0029153;FBgn0029154;FBgn0029175;FBgn0034031;FBgn0034032;FBgn0034033;FBgn0034035;FBgn0034045;FBgn0034046;FBgn0034047;FBgn0034049;FBgn0034050;FBg…	FBgn0000996;FBgn0001187;FBgn0001319;FBgn0003742;FBgn0004698;FBgn0010388;FBgn0010397;FBgn0010638;FBgn0011660;FBgn0012042;FBgn0013467;FBgn0013750;FBgn0013771;FBgn0013772;FBgn0013773;FBgn0014865;FBgn0015371;FBgn0015602;FBgn0015714;FBgn0016684;FBgn0019938;FBgn0019968;FBgn0020269;FBgn0020767;FBgn0022097;FBgn0026427;FBgn0027596;FBgn0027783;FBgn0028434;FBgn0028689;FBgn0029082;FBgn0033943;FBgn0033945;FBg…
chr2R	15552786	15552786	1	*	intergenic	NA	NA	337	NA		NA	FBgn0001124;FBgn0001308;FBgn0003130;FBgn0010052;FBgn0010590;FBgn0010611;FBgn0011260;FBgn0013762;FBgn0014020;FBgn0015247;FBgn0015295;FBgn0015754;FBgn0015925;FBgn0020236;FBgn0022160;FBgn0023441;FBgn0024249;FBgn0024754;FBgn0025519;FBgn0027091;FBgn0028424;FBgn0029153;FBgn0029154;FBgn0029175;FBgn0034031;FBgn0034032;FBgn0034033;FBgn0034035;FBgn0034045;FBgn0034046;FBgn0034047;FBgn0034049;FBgn0034050;FBg…	FBgn0000996;FBgn0001187;FBgn0001319;FBgn0003742;FBgn0004698;FBgn0010388;FBgn0010397;FBgn0010638;FBgn0011660;FBgn0012042;FBgn0013467;FBgn0013750;FBgn0013771;FBgn0013772;FBgn0013773;FBgn0014865;FBgn0015371;FBgn0015602;FBgn0015714;FBgn0016684;FBgn0019938;FBgn0019968;FBgn0020269;FBgn0020767;FBgn0022097;FBgn0026427;FBgn0027596;FBgn0027783;FBgn0028434;FBgn0028689;FBgn0029082;FBgn0033943;FBgn0033945;FBg…
chr2R	16488623	16488623	1	+	coding	414	414	338	8453	14751	FBgn0053459
chr2R	16488680	16488680	1	+	intron	187	187	339	6873		FBgn0033113
chr2R	16965264	16965264	1	*	intergenic	NA	NA	340	NA		NA	FBgn0000078;FBgn0000079;FBgn0003140;FBgn0003545;FBgn0003701;FBgn0004400;FBgn0004580;FBgn0010226;FBgn0010409;FBgn0010591;FBgn0010620;FBgn0011589;FBgn0011867;FBgn0011879;FBgn0015522;FBgn0016059;FBgn0016697;FBgn0016701;FBgn0022029;FBgn0022740;FBgn0022987;FBgn0023172;FBgn0024196;FBgn0025716;FBgn0026309;FBgn0026316;FBgn0026402;FBgn0026721;FBgn0027506;FBgn0027572;FBgn0027872;FBgn0028382;FBgn0028494;FBg…	FBgn0001124;FBgn0001308;FBgn0003091;FBgn0003274;FBgn0004784;FBgn0010052;FBgn0010213;FBgn0010590;FBgn0010611;FBgn0011260;FBgn0011743;FBgn0013763;FBgn0014020;FBgn0014870;FBgn0015295;FBgn0015584;FBgn0015754;FBgn0015925;FBgn0016131;FBgn0020236;FBgn0020506;FBgn0024232;FBgn0024249;FBgn0024315;FBgn0024319;FBgn0025519;FBgn0025827;FBgn0025830;FBgn0025832;FBgn0025833;FBgn0026533;FBgn0026754;FBgn0027091;FBg…
chr2R	16972858	16972858	1	+	promoter	NA	NA	341	8556		FBgn0004580
chr2R	16972858	16972858	1	+	promoter	NA	NA	341	8557		FBgn0004580
chr2R	16972858	16972858	1	*	intergenic	NA	NA	341	NA		NA	FBgn0000078;FBgn0000079;FBgn0003140;FBgn0003545;FBgn0003701;FBgn0004400;FBgn0004580;FBgn0010226;FBgn0010409;FBgn0010591;FBgn0010620;FBgn0011589;FBgn0011879;FBgn0015522;FBgn0016059;FBgn0016697;FBgn0016701;FBgn0022029;FBgn0022740;FBgn0022987;FBgn0023172;FBgn0024196;FBgn0025716;FBgn0026309;FBgn0026316;FBgn0026402;FBgn0026721;FBgn0027506;FBgn0027572;FBgn0027872;FBgn0028382;FBgn0028494;FBgn0028740;FBg…	FBgn0001124;FBgn0001308;FBgn0003091;FBgn0003274;FBgn0004784;FBgn0010052;FBgn0010213;FBgn0010590;FBgn0010611;FBgn0011260;FBgn0011743;FBgn0011867;FBgn0013763;FBgn0014020;FBgn0014870;FBgn0015295;FBgn0015584;FBgn0015754;FBgn0015925;FBgn0016131;FBgn0020236;FBgn0020506;FBgn0024232;FBgn0024249;FBgn0024315;FBgn0024319;FBgn0025519;FBgn0025827;FBgn0025830;FBgn0025832;FBgn0025833;FBgn0026533;FBgn0026754;FBg…
chr2R	16972865	16972865	1	+	promoter	NA	NA	342	8556		FBgn0004580
chr2R	16972865	16972865	1	+	promoter	NA	NA	342	8557		FBgn0004580
chr2R	16972865	16972865	1	*	intergenic	NA	NA	342	NA		NA	FBgn0000078;FBgn0000079;FBgn0003140;FBgn0003545;FBgn0003701;FBgn0004400;FBgn0004580;FBgn0010226;FBgn0010409;FBgn0010591;FBgn0010620;FBgn0011589;FBgn0011879;FBgn0015522;FBgn0016059;FBgn0016697;FBgn0016701;FBgn0022029;FBgn0022740;FBgn0022987;FBgn0023172;FBgn0024196;FBgn0025716;FBgn0026309;FBgn0026316;FBgn0026402;FBgn0026721;FBgn0027506;FBgn0027572;FBgn0027872;FBgn0028382;FBgn0028494;FBgn0028740;FBg…	FBgn0001124;FBgn0001308;FBgn0003091;FBgn0003274;FBgn0004784;FBgn0010052;FBgn0010213;FBgn0010590;FBgn0010611;FBgn0011260;FBgn0011743;FBgn0011867;FBgn0013763;FBgn0014020;FBgn0014870;FBgn0015295;FBgn0015584;FBgn0015754;FBgn0015925;FBgn0016131;FBgn0020236;FBgn0020506;FBgn0024232;FBgn0024249;FBgn0024315;FBgn0024319;FBgn0025519;FBgn0025827;FBgn0025830;FBgn0025832;FBgn0025833;FBgn0026533;FBgn0026754;FBg…
chr2R	16972934	16972934	1	+	promoter	NA	NA	343	8556		FBgn0004580
chr2R	16972934	16972934	1	+	promoter	NA	NA	343	8557		FBgn0004580
chr2R	16972934	16972934	1	*	intergenic	NA	NA	343	NA		NA	FBgn0000078;FBgn0000079;FBgn0003140;FBgn0003545;FBgn0003701;FBgn0004400;FBgn0004580;FBgn0010226;FBgn0010409;FBgn0010591;FBgn0010620;FBgn0011589;FBgn0011879;FBgn0015522;FBgn0016059;FBgn0016697;FBgn0016701;FBgn0022029;FBgn0022740;FBgn0022987;FBgn0023172;FBgn0024196;FBgn0025716;FBgn0026309;FBgn0026316;FBgn0026402;FBgn0026721;FBgn0027506;FBgn0027572;FBgn0027872;FBgn0028382;FBgn0028494;FBgn0028740;FBg…	FBgn0001124;FBgn0001308;FBgn0003091;FBgn0003274;FBgn0004784;FBgn0010052;FBgn0010213;FBgn0010590;FBgn0010611;FBgn0011260;FBgn0011743;FBgn0011867;FBgn0013763;FBgn0014020;FBgn0014870;FBgn0015295;FBgn0015584;FBgn0015754;FBgn0015925;FBgn0016131;FBgn0020236;FBgn0020506;FBgn0024232;FBgn0024249;FBgn0024315;FBgn0024319;FBgn0025519;FBgn0025827;FBgn0025830;FBgn0025832;FBgn0025833;FBgn0026533;FBgn0026754;FBg…
chr2R	16973024	16973024	1	+	promoter	NA	NA	344	8556		FBgn0004580
chr2R	16973024	16973024	1	+	promoter	NA	NA	344	8557		FBgn0004580
chr2R	16973024	16973024	1	*	intergenic	NA	NA	344	NA		NA	FBgn0000078;FBgn0000079;FBgn0003140;FBgn0003545;FBgn0003701;FBgn0004400;FBgn0004580;FBgn0010226;FBgn0010409;FBgn0010591;FBgn0010620;FBgn0011589;FBgn0011879;FBgn0015522;FBgn0016059;FBgn0016697;FBgn0016701;FBgn0022029;FBgn0022740;FBgn0022987;FBgn0023172;FBgn0024196;FBgn0025716;FBgn0026309;FBgn0026316;FBgn0026402;FBgn0026721;FBgn0027506;FBgn0027572;FBgn0027872;FBgn0028382;FBgn0028494;FBgn0028740;FBg…	FBgn0001124;FBgn0001308;FBgn0003091;FBgn0003274;FBgn0004784;FBgn0010052;FBgn0010213;FBgn0010590;FBgn0010611;FBgn0011260;FBgn0011743;FBgn0011867;FBgn0013763;FBgn0014020;FBgn0014870;FBgn0015295;FBgn0015584;FBgn0015754;FBgn0015925;FBgn0016131;FBgn0020236;FBgn0020506;FBgn0024232;FBgn0024249;FBgn0024315;FBgn0024319;FBgn0025519;FBgn0025827;FBgn0025830;FBgn0025832;FBgn0025833;FBgn0026533;FBgn0026754;FBg…
chr2R	16974323	16974323	1	+	intron	338	338	345	6957		FBgn0033174
chr2R	16974323	16974323	1	+	intron	267	267	345	6958		FBgn0033174
chr2R	17002055	17002055	1	-	promoter	NA	NA	349	12157		FBgn0034175
chr2R	17002055	17002055	1	-	promoter	NA	NA	349	12158		FBgn0034176
chr2R	17002055	17002055	1	+	coding	24	24	349	8558	14953	FBgn0034177
chr2R	17002055	17002055	1	+	promoter	NA	NA	349	8558		FBgn0034177
chr2R	17002648	17002648	1	-	promoter	NA	NA	350	12158		FBgn0034176
chr2R	17002648	17002648	1	+	coding	493	493	350	8558	14955	FBgn0034177
chr2R	17005643	17005643	1	-	promoter	NA	NA	351	12159		FBgn0026402
chr2R	17005643	17005643	1	+	fiveUTR	193	193	351	8559		FBgn0034179
chr2R	17005643	17005643	1	+	promoter	NA	NA	351	8559		FBgn0034179
chr2R	17005643	17005643	1	+	fiveUTR	193	193	351	8560		FBgn0034179
chr2R	17005643	17005643	1	+	promoter	NA	NA	351	8560		FBgn0034179
chr2R	17005658	17005658	1	-	promoter	NA	NA	352	12159		FBgn0026402
chr2R	17005658	17005658	1	+	fiveUTR	208	208	352	8559		FBgn0034179
chr2R	17005658	17005658	1	+	fiveUTR	208	208	352	8560		FBgn0034179
chr2R	17031734	17031734	1	+	coding	636	636	353	8563	14972	FBgn0023172
chr2R	17031734	17031734	1	+	coding	636	636	353	8564	14972	FBgn0023172
chr2R	17031734	17031734	1	+	coding	636	636	353	8565	14972	FBgn0023172
chr2R	17031734	17031734	1	+	coding	636	636	353	8566	14972	FBgn0023172
chr2R	17031734	17031734	1	+	coding	636	636	353	8567	14972	FBgn0023172
chr2R	17032221	17032221	1	+	intron	5593	5593	354	6965		FBgn0261397
chr2R	17032221	17032221	1	+	intron	3740	3740	354	6966		FBgn0033187
chr2R	17032221	17032221	1	+	intron	3751	3751	354	6970		FBgn0033192
chr2R	17061899	17061899	1	-	coding	708	708	355	12177	21908	FBgn0034186
chr2R	17061899	17061899	1	-	coding	708	708	355	12178	21908	FBgn0034186
chr2R	17061899	17061899	1	+	promoter	NA	NA	355	8574		FBgn0034187
chr2R	17061899	17061899	1	+	promoter	NA	NA	355	8575		FBgn0034187
chr2R	17062028	17062028	1	-	coding	579	579	356	12177	21908	FBgn0034186
chr2R	17062028	17062028	1	-	coding	579	579	356	12178	21908	FBgn0034186
chr2R	17062028	17062028	1	+	promoter	NA	NA	356	8574		FBgn0034187
chr2R	17062028	17062028	1	+	promoter	NA	NA	356	8575		FBgn0034187
chr2R	17062309	17062309	1	-	coding	298	298	357	12177	21908	FBgn0034186
chr2R	17062309	17062309	1	-	coding	298	298	357	12178	21908	FBgn0034186
chr2R	17062309	17062309	1	+	promoter	NA	NA	357	8574		FBgn0034187
chr2R	17062309	17062309	1	+	promoter	NA	NA	357	8575		FBgn0034187
chr2R	17062327	17062327	1	-	coding	280	280	358	12177	21908	FBgn0034186
chr2R	17062327	17062327	1	-	coding	280	280	358	12178	21908	FBgn0034186
chr2R	17062327	17062327	1	+	promoter	NA	NA	358	8574		FBgn0034187
chr2R	17062327	17062327	1	+	promoter	NA	NA	358	8575		FBgn0034187
chr2R	17063478	17063478	1	-	promoter	NA	NA	359	12177		FBgn0034186
chr2R	17063478	17063478	1	-	promoter	NA	NA	359	12178		FBgn0034186
chr2R	17063478	17063478	1	+	coding	295	295	359	8574	15015	FBgn0034187
chr2R	17063478	17063478	1	+	coding	295	295	359	8575	15015	FBgn0034187
chr2R	17078278	17078278	1	+	intron	8208	8208	360	9996		FBgn0035088
chr2R	17114920	17114920	1	*	intergenic	NA	NA	361	NA		NA	FBgn0000078;FBgn0000079;FBgn0003140;FBgn0003545;FBgn0003701;FBgn0004400;FBgn0010409;FBgn0010620;FBgn0011589;FBgn0011879;FBgn0015522;FBgn0016059;FBgn0016697;FBgn0016701;FBgn0022029;FBgn0022740;FBgn0022987;FBgn0024196;FBgn0025716;FBgn0026309;FBgn0026316;FBgn0027506;FBgn0027572;FBgn0027872;FBgn0028382;FBgn0028494;FBgn0028740;FBgn0028741;FBgn0028743;FBgn0028744;FBgn0028953;FBgn0028956;FBgn0029006;FBg…	FBgn0001124;FBgn0001308;FBgn0003091;FBgn0003274;FBgn0004580;FBgn0004784;FBgn0010052;FBgn0010213;FBgn0010226;FBgn0010591;FBgn0010611;FBgn0011260;FBgn0011743;FBgn0011867;FBgn0013763;FBgn0014870;FBgn0015295;FBgn0015584;FBgn0015754;FBgn0015925;FBgn0016131;FBgn0020506;FBgn0023172;FBgn0024232;FBgn0024249;FBgn0024315;FBgn0024319;FBgn0025519;FBgn0025827;FBgn0025830;FBgn0025832;FBgn0025833;FBgn0026402;FBg…
chr2R	17114971	17114971	1	*	intergenic	NA	NA	362	NA		NA	FBgn0000078;FBgn0000079;FBgn0003140;FBgn0003545;FBgn0003701;FBgn0004400;FBgn0010409;FBgn0010620;FBgn0011589;FBgn0011879;FBgn0015522;FBgn0016059;FBgn0016697;FBgn0016701;FBgn0022029;FBgn0022740;FBgn0022987;FBgn0024196;FBgn0025716;FBgn0026309;FBgn0026316;FBgn0027506;FBgn0027572;FBgn0027872;FBgn0028382;FBgn0028494;FBgn0028740;FBgn0028741;FBgn0028743;FBgn0028744;FBgn0028953;FBgn0028956;FBgn0029006;FBg…	FBgn0001124;FBgn0001308;FBgn0003091;FBgn0003274;FBgn0004580;FBgn0004784;FBgn0010052;FBgn0010213;FBgn0010226;FBgn0010591;FBgn0010611;FBgn0011260;FBgn0011743;FBgn0011867;FBgn0013763;FBgn0014870;FBgn0015295;FBgn0015584;FBgn0015754;FBgn0015925;FBgn0016131;FBgn0020506;FBgn0023172;FBgn0024232;FBgn0024249;FBgn0024315;FBgn0024319;FBgn0025519;FBgn0025827;FBgn0025830;FBgn0025832;FBgn0025833;FBgn0026402;FBg…
chr2R	17115888	17115888	1	*	intergenic	NA	NA	363	NA		NA	FBgn0000078;FBgn0000079;FBgn0003140;FBgn0003545;FBgn0003701;FBgn0004400;FBgn0010409;FBgn0010620;FBgn0011589;FBgn0011879;FBgn0015522;FBgn0016059;FBgn0016697;FBgn0016701;FBgn0022029;FBgn0022740;FBgn0022987;FBgn0024196;FBgn0025716;FBgn0026309;FBgn0026316;FBgn0027506;FBgn0027572;FBgn0027872;FBgn0028382;FBgn0028494;FBgn0028740;FBgn0028741;FBgn0028743;FBgn0028744;FBgn0028953;FBgn0028956;FBgn0029006;FBg…	FBgn0001124;FBgn0001308;FBgn0003091;FBgn0003274;FBgn0004580;FBgn0004784;FBgn0010052;FBgn0010213;FBgn0010226;FBgn0010591;FBgn0010611;FBgn0011260;FBgn0011743;FBgn0011867;FBgn0013763;FBgn0014870;FBgn0015295;FBgn0015584;FBgn0015754;FBgn0015925;FBgn0016131;FBgn0020506;FBgn0023172;FBgn0024232;FBgn0024249;FBgn0024315;FBgn0024319;FBgn0025519;FBgn0025827;FBgn0025830;FBgn0025832;FBgn0025833;FBgn0026402;FBg…
chr2R	17116200	17116200	1	*	intergenic	NA	NA	364	NA		NA	FBgn0000078;FBgn0000079;FBgn0003140;FBgn0003545;FBgn0003701;FBgn0004400;FBgn0010409;FBgn0010620;FBgn0011589;FBgn0011879;FBgn0015522;FBgn0016059;FBgn0016697;FBgn0016701;FBgn0022029;FBgn0022740;FBgn0022987;FBgn0024196;FBgn0025716;FBgn0026309;FBgn0026316;FBgn0027506;FBgn0027572;FBgn0027872;FBgn0028382;FBgn0028494;FBgn0028740;FBgn0028741;FBgn0028743;FBgn0028744;FBgn0028953;FBgn0028956;FBgn0029006;FBg…	FBgn0001124;FBgn0001308;FBgn0003091;FBgn0003274;FBgn0004580;FBgn0004784;FBgn0010052;FBgn0010213;FBgn0010226;FBgn0010591;FBgn0010611;FBgn0011260;FBgn0011743;FBgn0011867;FBgn0013763;FBgn0014870;FBgn0015295;FBgn0015584;FBgn0015754;FBgn0015925;FBgn0016131;FBgn0020506;FBgn0023172;FBgn0024232;FBgn0024249;FBgn0024315;FBgn0024319;FBgn0025519;FBgn0025827;FBgn0025830;FBgn0025832;FBgn0025833;FBgn0026402;FBg…
chr2R	17116484	17116484	1	*	intergenic	NA	NA	365	NA		NA	FBgn0000078;FBgn0000079;FBgn0003140;FBgn0003545;FBgn0003701;FBgn0004400;FBgn0010409;FBgn0010620;FBgn0011589;FBgn0011879;FBgn0015522;FBgn0016059;FBgn0016697;FBgn0016701;FBgn0022029;FBgn0022740;FBgn0022987;FBgn0024196;FBgn0025716;FBgn0026309;FBgn0026316;FBgn0027506;FBgn0027572;FBgn0027872;FBgn0028382;FBgn0028494;FBgn0028740;FBgn0028741;FBgn0028743;FBgn0028744;FBgn0028953;FBgn0028956;FBgn0029006;FBg…	FBgn0001124;FBgn0001308;FBgn0003091;FBgn0003274;FBgn0004580;FBgn0004784;FBgn0010052;FBgn0010213;FBgn0010226;FBgn0010591;FBgn0010611;FBgn0011260;FBgn0011743;FBgn0011867;FBgn0013763;FBgn0014870;FBgn0015295;FBgn0015584;FBgn0015754;FBgn0015925;FBgn0016131;FBgn0020506;FBgn0023172;FBgn0024232;FBgn0024249;FBgn0024315;FBgn0024319;FBgn0025519;FBgn0025827;FBgn0025830;FBgn0025832;FBgn0025833;FBgn0026402;FBg…
chr2R	17116540	17116540	1	*	intergenic	NA	NA	366	NA		NA	FBgn0000078;FBgn0000079;FBgn0003140;FBgn0003545;FBgn0003701;FBgn0004400;FBgn0010409;FBgn0010620;FBgn0011589;FBgn0011879;FBgn0015522;FBgn0016059;FBgn0016697;FBgn0016701;FBgn0022029;FBgn0022740;FBgn0022987;FBgn0024196;FBgn0025716;FBgn0026309;FBgn0026316;FBgn0027506;FBgn0027572;FBgn0027872;FBgn0028382;FBgn0028494;FBgn0028740;FBgn0028741;FBgn0028743;FBgn0028744;FBgn0028953;FBgn0028956;FBgn0029006;FBg…	FBgn0001124;FBgn0001308;FBgn0003091;FBgn0003274;FBgn0004580;FBgn0004784;FBgn0010052;FBgn0010213;FBgn0010226;FBgn0010591;FBgn0010611;FBgn0011260;FBgn0011743;FBgn0011867;FBgn0013763;FBgn0014870;FBgn0015295;FBgn0015584;FBgn0015754;FBgn0015925;FBgn0016131;FBgn0020506;FBgn0023172;FBgn0024232;FBgn0024249;FBgn0024315;FBgn0024319;FBgn0025519;FBgn0025827;FBgn0025830;FBgn0025832;FBgn0025833;FBgn0026402;FBg…
chr2R	17116601	17116601	1	*	intergenic	NA	NA	367	NA		NA	FBgn0000078;FBgn0000079;FBgn0003140;FBgn0003545;FBgn0003701;FBgn0004400;FBgn0010409;FBgn0010620;FBgn0011589;FBgn0011879;FBgn0015522;FBgn0016059;FBgn0016697;FBgn0016701;FBgn0022029;FBgn0022740;FBgn0022987;FBgn0024196;FBgn0025716;FBgn0026309;FBgn0026316;FBgn0027506;FBgn0027572;FBgn0027872;FBgn0028382;FBgn0028494;FBgn0028740;FBgn0028741;FBgn0028743;FBgn0028744;FBgn0028953;FBgn0028956;FBgn0029006;FBg…	FBgn0001124;FBgn0001308;FBgn0003091;FBgn0003274;FBgn0004580;FBgn0004784;FBgn0010052;FBgn0010213;FBgn0010226;FBgn0010591;FBgn0010611;FBgn0011260;FBgn0011743;FBgn0011867;FBgn0013763;FBgn0014870;FBgn0015295;FBgn0015584;FBgn0015754;FBgn0015925;FBgn0016131;FBgn0020506;FBgn0023172;FBgn0024232;FBgn0024249;FBgn0024315;FBgn0024319;FBgn0025519;FBgn0025827;FBgn0025830;FBgn0025832;FBgn0025833;FBgn0026402;FBg…
chr2R	17116605	17116605	1	*	intergenic	NA	NA	368	NA		NA	FBgn0000078;FBgn0000079;FBgn0003140;FBgn0003545;FBgn0003701;FBgn0004400;FBgn0010409;FBgn0010620;FBgn0011589;FBgn0011879;FBgn0015522;FBgn0016059;FBgn0016697;FBgn0016701;FBgn0022029;FBgn0022740;FBgn0022987;FBgn0024196;FBgn0025716;FBgn0026309;FBgn0026316;FBgn0027506;FBgn0027572;FBgn0027872;FBgn0028382;FBgn0028494;FBgn0028740;FBgn0028741;FBgn0028743;FBgn0028744;FBgn0028953;FBgn0028956;FBgn0029006;FBg…	FBgn0001124;FBgn0001308;FBgn0003091;FBgn0003274;FBgn0004580;FBgn0004784;FBgn0010052;FBgn0010213;FBgn0010226;FBgn0010591;FBgn0010611;FBgn0011260;FBgn0011743;FBgn0011867;FBgn0013763;FBgn0014870;FBgn0015295;FBgn0015584;FBgn0015754;FBgn0015925;FBgn0016131;FBgn0020506;FBgn0023172;FBgn0024232;FBgn0024249;FBgn0024315;FBgn0024319;FBgn0025519;FBgn0025827;FBgn0025830;FBgn0025832;FBgn0025833;FBgn0026402;FBg…
chr2R	17117322	17117322	1	*	intergenic	NA	NA	369	NA		NA	FBgn0000078;FBgn0000079;FBgn0003140;FBgn0003545;FBgn0003701;FBgn0004400;FBgn0010409;FBgn0010620;FBgn0011589;FBgn0011879;FBgn0015522;FBgn0016059;FBgn0016697;FBgn0016701;FBgn0022029;FBgn0022740;FBgn0022987;FBgn0024196;FBgn0025716;FBgn0026309;FBgn0026316;FBgn0027506;FBgn0027572;FBgn0027872;FBgn0028382;FBgn0028494;FBgn0028740;FBgn0028741;FBgn0028743;FBgn0028744;FBgn0028953;FBgn0028956;FBgn0029006;FBg…	FBgn0001124;FBgn0001308;FBgn0003091;FBgn0003274;FBgn0004580;FBgn0004784;FBgn0010052;FBgn0010213;FBgn0010226;FBgn0010591;FBgn0010611;FBgn0011260;FBgn0011743;FBgn0011867;FBgn0013763;FBgn0014870;FBgn0015295;FBgn0015584;FBgn0015754;FBgn0015925;FBgn0016131;FBgn0020506;FBgn0023172;FBgn0024232;FBgn0024249;FBgn0024315;FBgn0024319;FBgn0025519;FBgn0025827;FBgn0025830;FBgn0025832;FBgn0025833;FBgn0026402;FBg…
chr2R	17117445	17117445	1	*	intergenic	NA	NA	370	NA		NA	FBgn0000078;FBgn0000079;FBgn0003140;FBgn0003545;FBgn0003701;FBgn0004400;FBgn0010409;FBgn0010620;FBgn0011589;FBgn0011879;FBgn0015522;FBgn0016059;FBgn0016697;FBgn0016701;FBgn0022029;FBgn0022740;FBgn0022987;FBgn0024196;FBgn0025716;FBgn0026309;FBgn0026316;FBgn0027506;FBgn0027572;FBgn0027872;FBgn0028382;FBgn0028494;FBgn0028740;FBgn0028741;FBgn0028743;FBgn0028744;FBgn0028953;FBgn0028956;FBgn0029006;FBg…	FBgn0001124;FBgn0001308;FBgn0003091;FBgn0003274;FBgn0004580;FBgn0004784;FBgn0010052;FBgn0010213;FBgn0010226;FBgn0010591;FBgn0010611;FBgn0011260;FBgn0011743;FBgn0011867;FBgn0013763;FBgn0014870;FBgn0015295;FBgn0015584;FBgn0015754;FBgn0015925;FBgn0016131;FBgn0020506;FBgn0023172;FBgn0024232;FBgn0024249;FBgn0024315;FBgn0024319;FBgn0025519;FBgn0025827;FBgn0025830;FBgn0025832;FBgn0025833;FBgn0026402;FBg…
chr2R	17117453	17117453	1	*	intergenic	NA	NA	371	NA		NA	FBgn0000078;FBgn0000079;FBgn0003140;FBgn0003545;FBgn0003701;FBgn0004400;FBgn0010409;FBgn0010620;FBgn0011589;FBgn0011879;FBgn0015522;FBgn0016059;FBgn0016697;FBgn0016701;FBgn0022029;FBgn0022740;FBgn0022987;FBgn0024196;FBgn0025716;FBgn0026309;FBgn0026316;FBgn0027506;FBgn0027572;FBgn0027872;FBgn0028382;FBgn0028494;FBgn0028740;FBgn0028741;FBgn0028743;FBgn0028744;FBgn0028953;FBgn0028956;FBgn0029006;FBg…	FBgn0001124;FBgn0001308;FBgn0003091;FBgn0003274;FBgn0004580;FBgn0004784;FBgn0010052;FBgn0010213;FBgn0010226;FBgn0010591;FBgn0010611;FBgn0011260;FBgn0011743;FBgn0011867;FBgn0013763;FBgn0014870;FBgn0015295;FBgn0015584;FBgn0015754;FBgn0015925;FBgn0016131;FBgn0020506;FBgn0023172;FBgn0024232;FBgn0024249;FBgn0024315;FBgn0024319;FBgn0025519;FBgn0025827;FBgn0025830;FBgn0025832;FBgn0025833;FBgn0026402;FBg…
chr2R	17117516	17117516	1	*	intergenic	NA	NA	372	NA		NA	FBgn0000078;FBgn0000079;FBgn0003140;FBgn0003545;FBgn0003701;FBgn0004400;FBgn0010409;FBgn0010620;FBgn0011589;FBgn0011879;FBgn0015522;FBgn0016059;FBgn0016697;FBgn0016701;FBgn0022029;FBgn0022740;FBgn0022987;FBgn0024196;FBgn0025716;FBgn0026309;FBgn0026316;FBgn0027506;FBgn0027572;FBgn0027872;FBgn0028382;FBgn0028494;FBgn0028740;FBgn0028741;FBgn0028743;FBgn0028744;FBgn0028953;FBgn0028956;FBgn0029006;FBg…	FBgn0001124;FBgn0001308;FBgn0003091;FBgn0003274;FBgn0004580;FBgn0004784;FBgn0010052;FBgn0010213;FBgn0010226;FBgn0010591;FBgn0010611;FBgn0011260;FBgn0011743;FBgn0011867;FBgn0013763;FBgn0014870;FBgn0015295;FBgn0015584;FBgn0015754;FBgn0015925;FBgn0016131;FBgn0020506;FBgn0023172;FBgn0024232;FBgn0024249;FBgn0024315;FBgn0024319;FBgn0025519;FBgn0025827;FBgn0025830;FBgn0025832;FBgn0025833;FBgn0026402;FBg…
chr2R	17118040	17118040	1	*	intergenic	NA	NA	373	NA		NA	FBgn0000078;FBgn0000079;FBgn0003140;FBgn0003520;FBgn0003545;FBgn0003701;FBgn0004400;FBgn0010409;FBgn0010620;FBgn0011589;FBgn0011879;FBgn0015522;FBgn0016059;FBgn0016697;FBgn0016701;FBgn0022029;FBgn0022740;FBgn0022987;FBgn0024196;FBgn0025716;FBgn0026309;FBgn0026316;FBgn0027506;FBgn0027572;FBgn0027872;FBgn0028382;FBgn0028494;FBgn0028740;FBgn0028741;FBgn0028743;FBgn0028744;FBgn0028953;FBgn0028956;FBg…	FBgn0001124;FBgn0001308;FBgn0003091;FBgn0003274;FBgn0004580;FBgn0004784;FBgn0010052;FBgn0010213;FBgn0010226;FBgn0010591;FBgn0010611;FBgn0011260;FBgn0011743;FBgn0011867;FBgn0013763;FBgn0014870;FBgn0015295;FBgn0015584;FBgn0015754;FBgn0015925;FBgn0016131;FBgn0020506;FBgn0023172;FBgn0024232;FBgn0024249;FBgn0024315;FBgn0024319;FBgn0025519;FBgn0025827;FBgn0025830;FBgn0025832;FBgn0025833;FBgn0026402;FBg…
chr2R	17118074	17118074	1	*	intergenic	NA	NA	374	NA		NA	FBgn0000078;FBgn0000079;FBgn0003140;FBgn0003520;FBgn0003545;FBgn0003701;FBgn0004400;FBgn0010409;FBgn0010620;FBgn0011589;FBgn0011879;FBgn0015522;FBgn0016059;FBgn0016697;FBgn0016701;FBgn0022029;FBgn0022740;FBgn0022987;FBgn0024196;FBgn0025716;FBgn0026309;FBgn0026316;FBgn0027506;FBgn0027572;FBgn0027872;FBgn0028382;FBgn0028494;FBgn0028740;FBgn0028741;FBgn0028743;FBgn0028744;FBgn0028953;FBgn0028956;FBg…	FBgn0001124;FBgn0001308;FBgn0003091;FBgn0003274;FBgn0004580;FBgn0004784;FBgn0010052;FBgn0010213;FBgn0010226;FBgn0010591;FBgn0010611;FBgn0011260;FBgn0011743;FBgn0011867;FBgn0013763;FBgn0014870;FBgn0015295;FBgn0015584;FBgn0015754;FBgn0015925;FBgn0016131;FBgn0020506;FBgn0023172;FBgn0024232;FBgn0024249;FBgn0024315;FBgn0024319;FBgn0025519;FBgn0025827;FBgn0025830;FBgn0025832;FBgn0025833;FBgn0026402;FBg…
chr2R	17118177	17118177	1	*	intergenic	NA	NA	375	NA		NA	FBgn0000078;FBgn0000079;FBgn0003140;FBgn0003520;FBgn0003545;FBgn0003701;FBgn0004400;FBgn0010409;FBgn0010620;FBgn0011589;FBgn0011879;FBgn0015522;FBgn0016059;FBgn0016697;FBgn0016701;FBgn0022029;FBgn0022740;FBgn0022987;FBgn0024196;FBgn0025716;FBgn0026309;FBgn0026316;FBgn0027506;FBgn0027572;FBgn0027872;FBgn0028382;FBgn0028494;FBgn0028740;FBgn0028741;FBgn0028743;FBgn0028744;FBgn0028953;FBgn0028956;FBg…	FBgn0001124;FBgn0001308;FBgn0003091;FBgn0003274;FBgn0004580;FBgn0004784;FBgn0010052;FBgn0010213;FBgn0010226;FBgn0010591;FBgn0010611;FBgn0011260;FBgn0011743;FBgn0011867;FBgn0013763;FBgn0014870;FBgn0015295;FBgn0015584;FBgn0015754;FBgn0015925;FBgn0016131;FBgn0020506;FBgn0023172;FBgn0024232;FBgn0024249;FBgn0024315;FBgn0024319;FBgn0025519;FBgn0025827;FBgn0025830;FBgn0025832;FBgn0025833;FBgn0026402;FBg…
chr2R	17122868	17122868	1	+	promoter	NA	NA	376	8584		FBgn0000078
chr2R	17122996	17122996	1	-	threeUTR	31	31	377	12196		FBgn0034195
chr2R	17122996	17122996	1	+	promoter	NA	NA	377	8584		FBgn0000078
chr2R	17123192	17123192	1	+	intron	18	18	378	10005		FBgn0001148
chr2R	17123192	17123192	1	+	promoter	NA	NA	378	8584		FBgn0000078
chr2R	17123202	17123202	1	+	intron	8	8	379	10005		FBgn0001148
chr2R	17123202	17123202	1	+	promoter	NA	NA	379	8584		FBgn0000078
chr2R	17123349	17123349	1	-	coding	879	879	380	12196	21935	FBgn0034195
chr2R	17123349	17123349	1	+	promoter	NA	NA	380	8584		FBgn0000078
chr2R	17123354	17123354	1	-	coding	874	874	381	12196	21935	FBgn0034195
chr2R	17123354	17123354	1	+	promoter	NA	NA	381	8584		FBgn0000078
chr2R	17124407	17124407	1	-	promoter	NA	NA	382	12196		FBgn0034195
chr2R	17124407	17124407	1	+	promoter	NA	NA	382	8584		FBgn0000078
chr2R	17124414	17124414	1	-	promoter	NA	NA	383	12196		FBgn0034195
chr2R	17124414	17124414	1	+	promoter	NA	NA	383	8584		FBgn0000078
chr2R	17124422	17124422	1	-	promoter	NA	NA	384	12196		FBgn0034195
chr2R	17124422	17124422	1	+	promoter	NA	NA	384	8584		FBgn0000078
chr2R	17124432	17124432	1	-	promoter	NA	NA	385	12196		FBgn0034195
chr2R	17124432	17124432	1	+	promoter	NA	NA	385	8584		FBgn0000078
chr2R	17124532	17124532	1	-	promoter	NA	NA	386	12196		FBgn0034195
chr2R	17124532	17124532	1	+	promoter	NA	NA	386	8584		FBgn0000078
chr2R	17124533	17124533	1	-	promoter	NA	NA	387	12196		FBgn0034195
chr2R	17124533	17124533	1	+	promoter	NA	NA	387	8584		FBgn0000078
chr2R	17124638	17124638	1	-	promoter	NA	NA	388	12196		FBgn0034195
chr2R	17124638	17124638	1	+	promoter	NA	NA	388	8584		FBgn0000078
chr2R	17124638	17124638	1	*	intergenic	NA	NA	388	NA		NA	FBgn0000078;FBgn0003140;FBgn0003520;FBgn0003545;FBgn0003701;FBgn0004400;FBgn0010409;FBgn0010620;FBgn0011589;FBgn0011879;FBgn0015522;FBgn0016059;FBgn0016697;FBgn0016701;FBgn0022029;FBgn0022740;FBgn0022987;FBgn0024196;FBgn0025716;FBgn0026309;FBgn0026316;FBgn0027506;FBgn0027572;FBgn0027872;FBgn0028382;FBgn0028494;FBgn0028740;FBgn0028741;FBgn0028743;FBgn0028744;FBgn0028953;FBgn0028956;FBgn0029006;FBg…	FBgn0000079;FBgn0001124;FBgn0001308;FBgn0003091;FBgn0003274;FBgn0004580;FBgn0004784;FBgn0010213;FBgn0010226;FBgn0010591;FBgn0010611;FBgn0011260;FBgn0011743;FBgn0011867;FBgn0013763;FBgn0014870;FBgn0015295;FBgn0015584;FBgn0015754;FBgn0015925;FBgn0016131;FBgn0020506;FBgn0023172;FBgn0024232;FBgn0024249;FBgn0024315;FBgn0024319;FBgn0025519;FBgn0025827;FBgn0025830;FBgn0025832;FBgn0025833;FBgn0026402;FBg…
chr2R	17124670	17124670	1	-	promoter	NA	NA	389	12196		FBgn0034195
chr2R	17124670	17124670	1	+	promoter	NA	NA	389	8584		FBgn0000078
chr2R	17124670	17124670	1	*	intergenic	NA	NA	389	NA		NA	FBgn0000078;FBgn0003140;FBgn0003520;FBgn0003545;FBgn0003701;FBgn0004400;FBgn0010409;FBgn0010620;FBgn0011589;FBgn0011879;FBgn0015522;FBgn0016059;FBgn0016697;FBgn0016701;FBgn0022029;FBgn0022740;FBgn0022987;FBgn0024196;FBgn0025716;FBgn0026309;FBgn0026316;FBgn0027506;FBgn0027572;FBgn0027872;FBgn0028382;FBgn0028494;FBgn0028740;FBgn0028741;FBgn0028743;FBgn0028744;FBgn0028953;FBgn0028956;FBgn0029006;FBg…	FBgn0000079;FBgn0001124;FBgn0001308;FBgn0003091;FBgn0003274;FBgn0004580;FBgn0004784;FBgn0010213;FBgn0010226;FBgn0010591;FBgn0010611;FBgn0011260;FBgn0011743;FBgn0011867;FBgn0013763;FBgn0014870;FBgn0015295;FBgn0015584;FBgn0015754;FBgn0015925;FBgn0016131;FBgn0020506;FBgn0023172;FBgn0024232;FBgn0024249;FBgn0024315;FBgn0024319;FBgn0025519;FBgn0025827;FBgn0025830;FBgn0025832;FBgn0025833;FBgn0026402;FBg…
chr2R	17124716	17124716	1	-	promoter	NA	NA	390	12196		FBgn0034195
chr2R	17124716	17124716	1	+	promoter	NA	NA	390	8584		FBgn0000078
chr2R	17124716	17124716	1	*	intergenic	NA	NA	390	NA		NA	FBgn0000078;FBgn0003140;FBgn0003520;FBgn0003545;FBgn0003701;FBgn0004400;FBgn0010409;FBgn0010620;FBgn0011589;FBgn0011879;FBgn0015522;FBgn0016059;FBgn0016697;FBgn0016701;FBgn0022029;FBgn0022740;FBgn0022987;FBgn0024196;FBgn0025716;FBgn0026309;FBgn0026316;FBgn0027506;FBgn0027572;FBgn0027872;FBgn0028382;FBgn0028494;FBgn0028740;FBgn0028741;FBgn0028743;FBgn0028744;FBgn0028953;FBgn0028956;FBgn0029006;FBg…	FBgn0000079;FBgn0001124;FBgn0001308;FBgn0003091;FBgn0003274;FBgn0004580;FBgn0004784;FBgn0010213;FBgn0010226;FBgn0010591;FBgn0010611;FBgn0011260;FBgn0011743;FBgn0011867;FBgn0013763;FBgn0014870;FBgn0015295;FBgn0015584;FBgn0015754;FBgn0015925;FBgn0016131;FBgn0020506;FBgn0023172;FBgn0024232;FBgn0024249;FBgn0024315;FBgn0024319;FBgn0025519;FBgn0025827;FBgn0025830;FBgn0025832;FBgn0025833;FBgn0026402;FBg…
chr2R	17125678	17125678	1	-	promoter	NA	NA	391	12196		FBgn0034195
chr2R	17125678	17125678	1	+	coding	879	879	391	8584	15036	FBgn0000078
chr2R	17126311	17126311	1	+	threeUTR	27	27	392	8584		FBgn0000078
chr2R	17126362	17126362	1	+	threeUTR	78	78	393	8584		FBgn0000078
chr2R	17128099	17128099	1	-	promoter	NA	NA	394	12197		FBgn0034196
chr2R	17128099	17128099	1	+	promoter	NA	NA	394	8585		FBgn0034197
chr2R	17128099	17128099	1	+	promoter	NA	NA	394	8586		FBgn0034197
chr2R	17128099	17128099	1	*	intergenic	NA	NA	394	NA		NA	FBgn0003140;FBgn0003520;FBgn0003545;FBgn0003701;FBgn0004400;FBgn0010409;FBgn0010620;FBgn0011589;FBgn0011879;FBgn0015522;FBgn0016059;FBgn0016697;FBgn0016701;FBgn0022029;FBgn0022740;FBgn0022987;FBgn0024196;FBgn0025716;FBgn0026309;FBgn0026316;FBgn0027506;FBgn0027572;FBgn0027872;FBgn0028382;FBgn0028494;FBgn0028740;FBgn0028741;FBgn0028743;FBgn0028744;FBgn0028953;FBgn0028956;FBgn0028983;FBgn0029006;FBg…	FBgn0000078;FBgn0000079;FBgn0001124;FBgn0001308;FBgn0003091;FBgn0003274;FBgn0004580;FBgn0004784;FBgn0010213;FBgn0010226;FBgn0010591;FBgn0010611;FBgn0011260;FBgn0011743;FBgn0011867;FBgn0013763;FBgn0014870;FBgn0015295;FBgn0015584;FBgn0015754;FBgn0015925;FBgn0016131;FBgn0020506;FBgn0023172;FBgn0024232;FBgn0024249;FBgn0024315;FBgn0024319;FBgn0025519;FBgn0025827;FBgn0025830;FBgn0025832;FBgn0025833;FBg…
chr2R	17128289	17128289	1	-	promoter	NA	NA	395	12197		FBgn0034196
chr2R	17128289	17128289	1	+	promoter	NA	NA	395	8585		FBgn0034197
chr2R	17128289	17128289	1	+	promoter	NA	NA	395	8586		FBgn0034197
chr2R	17128289	17128289	1	*	intergenic	NA	NA	395	NA		NA	FBgn0003140;FBgn0003520;FBgn0003545;FBgn0003701;FBgn0004400;FBgn0010409;FBgn0010620;FBgn0011589;FBgn0011879;FBgn0015522;FBgn0016059;FBgn0016697;FBgn0016701;FBgn0022029;FBgn0022740;FBgn0022987;FBgn0024196;FBgn0025716;FBgn0026309;FBgn0026316;FBgn0027506;FBgn0027572;FBgn0027872;FBgn0028382;FBgn0028494;FBgn0028740;FBgn0028741;FBgn0028743;FBgn0028744;FBgn0028953;FBgn0028956;FBgn0028983;FBgn0029006;FBg…	FBgn0000078;FBgn0000079;FBgn0001124;FBgn0001308;FBgn0003091;FBgn0003274;FBgn0004580;FBgn0004784;FBgn0010213;FBgn0010226;FBgn0010591;FBgn0010611;FBgn0011260;FBgn0011743;FBgn0011867;FBgn0013763;FBgn0014870;FBgn0015295;FBgn0015584;FBgn0015754;FBgn0015925;FBgn0016131;FBgn0020506;FBgn0023172;FBgn0024232;FBgn0024249;FBgn0024315;FBgn0024319;FBgn0025519;FBgn0025827;FBgn0025830;FBgn0025832;FBgn0025833;FBg…
chr2R	17129922	17129922	1	+	intron	7794	7794	396	6983		FBgn0263077
chr2R	17129922	17129922	1	+	intron	3904	3904	396	6984		FBgn0263077
chr2R	17129922	17129922	1	+	intron	4122	4122	396	6984		FBgn0263077
chr2R	17129922	17129922	1	+	intron	146	146	396	6985		FBgn0263077
chr2R	17129922	17129922	1	+	intron	364	364	396	6985		FBgn0263077
chr2R	17129922	17129922	1	+	intron	146	146	396	6986		FBgn0263077
chr2R	17130202	17130202	1	+	coding	1152	1152	397	8585	15039	FBgn0034197
chr2R	17130202	17130202	1	+	coding	1152	1152	397	8586	15039	FBgn0034197
chr2R	17130218	17130218	1	+	coding	1168	1168	398	8585	15039	FBgn0034197
chr2R	17130218	17130218	1	+	coding	1168	1168	398	8586	15039	FBgn0034197
chr2R	17130878	17130878	1	*	intergenic	NA	NA	399	NA		NA	FBgn0001222;FBgn0003140;FBgn0003520;FBgn0003545;FBgn0003701;FBgn0004400;FBgn0010409;FBgn0010620;FBgn0011589;FBgn0011879;FBgn0015522;FBgn0016059;FBgn0016697;FBgn0016701;FBgn0022029;FBgn0022740;FBgn0022987;FBgn0024196;FBgn0025716;FBgn0026309;FBgn0026316;FBgn0027506;FBgn0027572;FBgn0027872;FBgn0028382;FBgn0028494;FBgn0028740;FBgn0028741;FBgn0028743;FBgn0028744;FBgn0028953;FBgn0028956;FBgn0028983;FBg…	FBgn0000078;FBgn0000079;FBgn0001124;FBgn0001308;FBgn0003091;FBgn0003274;FBgn0004580;FBgn0004784;FBgn0010213;FBgn0010226;FBgn0010591;FBgn0010611;FBgn0011260;FBgn0011743;FBgn0011867;FBgn0013763;FBgn0014870;FBgn0015295;FBgn0015584;FBgn0015754;FBgn0015925;FBgn0016131;FBgn0020506;FBgn0023172;FBgn0024232;FBgn0024249;FBgn0024315;FBgn0024319;FBgn0025519;FBgn0025827;FBgn0025830;FBgn0025832;FBgn0025833;FBg…
chr2R	17130929	17130929	1	*	intergenic	NA	NA	400	NA		NA	FBgn0001222;FBgn0003140;FBgn0003520;FBgn0003545;FBgn0003701;FBgn0004400;FBgn0010409;FBgn0010620;FBgn0011589;FBgn0011879;FBgn0015522;FBgn0016059;FBgn0016697;FBgn0016701;FBgn0022029;FBgn0022740;FBgn0022987;FBgn0024196;FBgn0025716;FBgn0026309;FBgn0026316;FBgn0027506;FBgn0027572;FBgn0027872;FBgn0028382;FBgn0028494;FBgn0028740;FBgn0028741;FBgn0028743;FBgn0028744;FBgn0028953;FBgn0028956;FBgn0028983;FBg…	FBgn0000078;FBgn0000079;FBgn0001124;FBgn0001308;FBgn0003091;FBgn0003274;FBgn0004580;FBgn0004784;FBgn0010213;FBgn0010226;FBgn0010591;FBgn0010611;FBgn0011260;FBgn0011743;FBgn0011867;FBgn0013763;FBgn0014870;FBgn0015295;FBgn0015584;FBgn0015754;FBgn0015925;FBgn0016131;FBgn0020506;FBgn0023172;FBgn0024232;FBgn0024249;FBgn0024315;FBgn0024319;FBgn0025519;FBgn0025827;FBgn0025830;FBgn0025832;FBgn0025833;FBg…
chr2R	17131008	17131008	1	*	intergenic	NA	NA	401	NA		NA	FBgn0001222;FBgn0003140;FBgn0003520;FBgn0003545;FBgn0003701;FBgn0004400;FBgn0010409;FBgn0010620;FBgn0011589;FBgn0011879;FBgn0015522;FBgn0016059;FBgn0016697;FBgn0016701;FBgn0022029;FBgn0022740;FBgn0022987;FBgn0024196;FBgn0025716;FBgn0026309;FBgn0026316;FBgn0027506;FBgn0027572;FBgn0027872;FBgn0028382;FBgn0028494;FBgn0028740;FBgn0028741;FBgn0028743;FBgn0028744;FBgn0028953;FBgn0028956;FBgn0028983;FBg…	FBgn0000078;FBgn0000079;FBgn0001124;FBgn0001308;FBgn0003091;FBgn0003274;FBgn0004580;FBgn0004784;FBgn0010213;FBgn0010226;FBgn0010591;FBgn0010611;FBgn0011260;FBgn0011743;FBgn0011867;FBgn0013763;FBgn0014870;FBgn0015295;FBgn0015584;FBgn0015754;FBgn0015925;FBgn0016131;FBgn0020506;FBgn0023172;FBgn0024232;FBgn0024249;FBgn0024315;FBgn0024319;FBgn0025519;FBgn0025827;FBgn0025830;FBgn0025832;FBgn0025833;FBg…
chr2R	17132306	17132306	1	-	promoter	NA	NA	402	12198		FBgn0266811
chr2R	17132306	17132306	1	+	promoter	NA	NA	402	8587		FBgn0083936
chr2R	17132306	17132306	1	+	promoter	NA	NA	402	8588		FBgn0034198
chr2R	17132306	17132306	1	+	promoter	NA	NA	402	8589		FBgn0034198
chr2R	17132306	17132306	1	*	intergenic	NA	NA	402	NA		NA	FBgn0001222;FBgn0003140;FBgn0003520;FBgn0003545;FBgn0003701;FBgn0004400;FBgn0010409;FBgn0010620;FBgn0011589;FBgn0011879;FBgn0015522;FBgn0016059;FBgn0016697;FBgn0016701;FBgn0022029;FBgn0022740;FBgn0022987;FBgn0024196;FBgn0025716;FBgn0026309;FBgn0026316;FBgn0027506;FBgn0027572;FBgn0027872;FBgn0028382;FBgn0028494;FBgn0028740;FBgn0028741;FBgn0028743;FBgn0028744;FBgn0028953;FBgn0028956;FBgn0028983;FBg…	FBgn0000078;FBgn0000079;FBgn0001124;FBgn0001308;FBgn0003091;FBgn0003274;FBgn0004580;FBgn0004784;FBgn0010213;FBgn0010226;FBgn0010591;FBgn0010611;FBgn0011260;FBgn0011743;FBgn0011867;FBgn0013763;FBgn0014870;FBgn0015295;FBgn0015584;FBgn0015754;FBgn0015925;FBgn0016131;FBgn0020506;FBgn0023172;FBgn0024232;FBgn0024249;FBgn0024315;FBgn0024319;FBgn0025519;FBgn0025827;FBgn0025830;FBgn0025832;FBgn0025833;FBg…
chr2R	17133002	17133002	1	-	promoter	NA	NA	403	12198		FBgn0266811
chr2R	17133002	17133002	1	+	promoter	NA	NA	403	8587		FBgn0083936
chr2R	17133002	17133002	1	+	promoter	NA	NA	403	8588		FBgn0034198
chr2R	17133002	17133002	1	+	promoter	NA	NA	403	8589		FBgn0034198
chr2R	17133002	17133002	1	*	intergenic	NA	NA	403	NA		NA	FBgn0001222;FBgn0003140;FBgn0003520;FBgn0003545;FBgn0003701;FBgn0004400;FBgn0010409;FBgn0010620;FBgn0011589;FBgn0011879;FBgn0015522;FBgn0016059;FBgn0016697;FBgn0016701;FBgn0022029;FBgn0022740;FBgn0022987;FBgn0024196;FBgn0025716;FBgn0026309;FBgn0026316;FBgn0027506;FBgn0027572;FBgn0027872;FBgn0028382;FBgn0028494;FBgn0028740;FBgn0028741;FBgn0028743;FBgn0028744;FBgn0028953;FBgn0028956;FBgn0028983;FBg…	FBgn0000078;FBgn0000079;FBgn0001124;FBgn0001308;FBgn0003091;FBgn0003274;FBgn0004580;FBgn0004784;FBgn0010213;FBgn0010226;FBgn0010591;FBgn0010611;FBgn0011260;FBgn0011743;FBgn0011867;FBgn0013763;FBgn0014870;FBgn0015295;FBgn0015584;FBgn0015754;FBgn0015925;FBgn0016131;FBgn0020506;FBgn0023172;FBgn0024232;FBgn0024249;FBgn0024315;FBgn0024319;FBgn0025519;FBgn0025827;FBgn0025830;FBgn0025832;FBgn0025833;FBg…
chr2R	17133453	17133453	1	-	promoter	NA	NA	404	12198		FBgn0266811
chr2R	17133453	17133453	1	+	fiveUTR	9	9	404	8587		FBgn0083936
chr2R	17133453	17133453	1	+	promoter	NA	NA	404	8587		FBgn0083936
chr2R	17133453	17133453	1	+	promoter	NA	NA	404	8588		FBgn0034198
chr2R	17133453	17133453	1	+	promoter	NA	NA	404	8589		FBgn0034198
chr2R	17133497	17133497	1	-	promoter	NA	NA	405	12198		FBgn0266811
chr2R	17133497	17133497	1	+	fiveUTR	53	53	405	8587		FBgn0083936
chr2R	17133497	17133497	1	+	promoter	NA	NA	405	8587		FBgn0083936
chr2R	17133497	17133497	1	+	promoter	NA	NA	405	8588		FBgn0034198
chr2R	17133497	17133497	1	+	promoter	NA	NA	405	8589		FBgn0034198
chr2R	17133503	17133503	1	-	promoter	NA	NA	406	12198		FBgn0266811
chr2R	17133503	17133503	1	+	fiveUTR	59	59	406	8587		FBgn0083936
chr2R	17133503	17133503	1	+	promoter	NA	NA	406	8587		FBgn0083936
chr2R	17133503	17133503	1	+	promoter	NA	NA	406	8588		FBgn0034198
chr2R	17133503	17133503	1	+	promoter	NA	NA	406	8589		FBgn0034198
chr2R	17133526	17133526	1	-	promoter	NA	NA	407	12198		FBgn0266811
chr2R	17133526	17133526	1	+	coding	4	4	407	8587	15040	FBgn0083936
chr2R	17133526	17133526	1	+	promoter	NA	NA	407	8587		FBgn0083936
chr2R	17133526	17133526	1	+	promoter	NA	NA	407	8588		FBgn0034198
chr2R	17133526	17133526	1	+	promoter	NA	NA	407	8589		FBgn0034198
chr2R	17133827	17133827	1	+	promoter	NA	NA	408	8588		FBgn0034198
chr2R	17133827	17133827	1	+	promoter	NA	NA	408	8589		FBgn0034198
chr2R	17133827	17133827	1	+	promoter	NA	NA	408	8590		FBgn0265541
chr2R	17133827	17133827	1	+	promoter	NA	NA	408	8591		FBgn0265541
chr2R	17133827	17133827	1	*	intergenic	NA	NA	408	NA		NA	FBgn0001222;FBgn0003140;FBgn0003520;FBgn0003545;FBgn0003701;FBgn0004400;FBgn0010409;FBgn0010620;FBgn0011589;FBgn0011879;FBgn0015522;FBgn0016059;FBgn0016697;FBgn0016701;FBgn0022029;FBgn0022740;FBgn0022987;FBgn0024196;FBgn0025716;FBgn0026309;FBgn0026316;FBgn0027506;FBgn0027572;FBgn0027872;FBgn0028382;FBgn0028494;FBgn0028740;FBgn0028741;FBgn0028743;FBgn0028744;FBgn0028953;FBgn0028956;FBgn0028983;FBg…	FBgn0000078;FBgn0000079;FBgn0001124;FBgn0001308;FBgn0003091;FBgn0003274;FBgn0004580;FBgn0004784;FBgn0010213;FBgn0010226;FBgn0010591;FBgn0010611;FBgn0011260;FBgn0011743;FBgn0011867;FBgn0013763;FBgn0014870;FBgn0015295;FBgn0015584;FBgn0015754;FBgn0015925;FBgn0016131;FBgn0020506;FBgn0023172;FBgn0024232;FBgn0024249;FBgn0024315;FBgn0024319;FBgn0025519;FBgn0025827;FBgn0025830;FBgn0025832;FBgn0025833;FBg…
chr2R	17133882	17133882	1	+	promoter	NA	NA	409	8588		FBgn0034198
chr2R	17133882	17133882	1	+	promoter	NA	NA	409	8589		FBgn0034198
chr2R	17133882	17133882	1	+	promoter	NA	NA	409	8590		FBgn0265541
chr2R	17133882	17133882	1	+	promoter	NA	NA	409	8591		FBgn0265541
chr2R	17133882	17133882	1	*	intergenic	NA	NA	409	NA		NA	FBgn0001222;FBgn0003140;FBgn0003520;FBgn0003545;FBgn0003701;FBgn0004400;FBgn0010409;FBgn0010620;FBgn0011589;FBgn0011879;FBgn0015522;FBgn0016059;FBgn0016697;FBgn0016701;FBgn0022029;FBgn0022740;FBgn0022987;FBgn0024196;FBgn0025716;FBgn0026309;FBgn0026316;FBgn0027506;FBgn0027572;FBgn0027872;FBgn0028382;FBgn0028494;FBgn0028740;FBgn0028741;FBgn0028743;FBgn0028744;FBgn0028953;FBgn0028956;FBgn0028983;FBg…	FBgn0000078;FBgn0000079;FBgn0001124;FBgn0001308;FBgn0003091;FBgn0003274;FBgn0004580;FBgn0004784;FBgn0010213;FBgn0010226;FBgn0010591;FBgn0010611;FBgn0011260;FBgn0011743;FBgn0011867;FBgn0013763;FBgn0014870;FBgn0015295;FBgn0015584;FBgn0015754;FBgn0015925;FBgn0016131;FBgn0020506;FBgn0023172;FBgn0024232;FBgn0024249;FBgn0024315;FBgn0024319;FBgn0025519;FBgn0025827;FBgn0025830;FBgn0025832;FBgn0025833;FBg…
chr2R	17134198	17134198	1	+	fiveUTR	70	70	410	8588		FBgn0034198
chr2R	17134198	17134198	1	+	promoter	NA	NA	410	8588		FBgn0034198
chr2R	17134198	17134198	1	+	fiveUTR	70	70	410	8589		FBgn0034198
chr2R	17134198	17134198	1	+	promoter	NA	NA	410	8589		FBgn0034198
chr2R	17134198	17134198	1	+	promoter	NA	NA	410	8590		FBgn0265541
chr2R	17134198	17134198	1	+	promoter	NA	NA	410	8591		FBgn0265541
chr2R	17134493	17134493	1	+	coding	286	286	411	8588	15041	FBgn0034198
chr2R	17134493	17134493	1	+	coding	286	286	411	8589	15041	FBgn0034198
chr2R	17134493	17134493	1	+	promoter	NA	NA	411	8590		FBgn0265541
chr2R	17134493	17134493	1	+	promoter	NA	NA	411	8591		FBgn0265541
chr2R	17134493	17134493	1	+	promoter	NA	NA	411	8592		FBgn0034199
chr2R	17134494	17134494	1	+	coding	287	287	412	8588	15041	FBgn0034198
chr2R	17134494	17134494	1	+	coding	287	287	412	8589	15041	FBgn0034198
chr2R	17134494	17134494	1	+	promoter	NA	NA	412	8590		FBgn0265541
chr2R	17134494	17134494	1	+	promoter	NA	NA	412	8591		FBgn0265541
chr2R	17134494	17134494	1	+	promoter	NA	NA	412	8592		FBgn0034199
chr2R	17134555	17134555	1	+	coding	348	348	413	8588	15041	FBgn0034198
chr2R	17134555	17134555	1	+	coding	348	348	413	8589	15041	FBgn0034198
chr2R	17134555	17134555	1	+	promoter	NA	NA	413	8590		FBgn0265541
chr2R	17134555	17134555	1	+	promoter	NA	NA	413	8591		FBgn0265541
chr2R	17134555	17134555	1	+	promoter	NA	NA	413	8592		FBgn0034199
chr2R	17134618	17134618	1	+	coding	411	411	414	8588	15041	FBgn0034198
chr2R	17134618	17134618	1	+	coding	411	411	414	8589	15041	FBgn0034198
chr2R	17134618	17134618	1	+	promoter	NA	NA	414	8590		FBgn0265541
chr2R	17134618	17134618	1	+	promoter	NA	NA	414	8591		FBgn0265541
chr2R	17134618	17134618	1	+	promoter	NA	NA	414	8592		FBgn0034199
chr2R	17135844	17135844	1	+	promoter	NA	NA	415	8592		FBgn0034199
chr2R	17135844	17135844	1	+	promoter	NA	NA	415	8593		FBgn0034200
chr2R	17135844	17135844	1	+	promoter	NA	NA	415	8594		FBgn0034200
chr2R	17136091	17136091	1	+	promoter	NA	NA	416	8592		FBgn0034199
chr2R	17136091	17136091	1	+	promoter	NA	NA	416	8593		FBgn0034200
chr2R	17136091	17136091	1	+	promoter	NA	NA	416	8594		FBgn0034200
chr2R	17136119	17136119	1	+	promoter	NA	NA	417	8592		FBgn0034199
chr2R	17136119	17136119	1	+	promoter	NA	NA	417	8593		FBgn0034200
chr2R	17136119	17136119	1	+	promoter	NA	NA	417	8594		FBgn0034200
chr2R	17136647	17136647	1	+	coding	150	150	418	8592	15042	FBgn0034199
chr2R	17136647	17136647	1	+	promoter	NA	NA	418	8592		FBgn0034199
chr2R	17136647	17136647	1	+	promoter	NA	NA	418	8593		FBgn0034200
chr2R	17136647	17136647	1	+	promoter	NA	NA	418	8594		FBgn0034200
chr2R	17136957	17136957	1	+	promoter	NA	NA	419	8593		FBgn0034200
chr2R	17136957	17136957	1	+	promoter	NA	NA	419	8594		FBgn0034200
chr2R	17136957	17136957	1	*	intergenic	NA	NA	419	NA		NA	FBgn0001222;FBgn0003044;FBgn0003140;FBgn0003520;FBgn0003545;FBgn0003701;FBgn0004400;FBgn0010409;FBgn0010620;FBgn0011589;FBgn0011879;FBgn0015522;FBgn0016059;FBgn0016697;FBgn0016701;FBgn0022029;FBgn0022740;FBgn0022987;FBgn0024196;FBgn0025716;FBgn0026309;FBgn0026316;FBgn0027506;FBgn0027572;FBgn0027872;FBgn0028382;FBgn0028494;FBgn0028740;FBgn0028741;FBgn0028743;FBgn0028744;FBgn0028953;FBgn0028956;FBg…	FBgn0000078;FBgn0000079;FBgn0001124;FBgn0001308;FBgn0003091;FBgn0003274;FBgn0004580;FBgn0004784;FBgn0010213;FBgn0010226;FBgn0010591;FBgn0010611;FBgn0011260;FBgn0011743;FBgn0011867;FBgn0013763;FBgn0014870;FBgn0015295;FBgn0015584;FBgn0015754;FBgn0015925;FBgn0016131;FBgn0020506;FBgn0023172;FBgn0024232;FBgn0024249;FBgn0024315;FBgn0024319;FBgn0025519;FBgn0025827;FBgn0025830;FBgn0025832;FBgn0025833;FBg…
chr2R	17136974	17136974	1	+	promoter	NA	NA	420	8593		FBgn0034200
chr2R	17136974	17136974	1	+	promoter	NA	NA	420	8594		FBgn0034200
chr2R	17136974	17136974	1	*	intergenic	NA	NA	420	NA		NA	FBgn0001222;FBgn0003044;FBgn0003140;FBgn0003520;FBgn0003545;FBgn0003701;FBgn0004400;FBgn0010409;FBgn0010620;FBgn0011589;FBgn0011879;FBgn0015522;FBgn0016059;FBgn0016697;FBgn0016701;FBgn0022029;FBgn0022740;FBgn0022987;FBgn0024196;FBgn0025716;FBgn0026309;FBgn0026316;FBgn0027506;FBgn0027572;FBgn0027872;FBgn0028382;FBgn0028494;FBgn0028740;FBgn0028741;FBgn0028743;FBgn0028744;FBgn0028953;FBgn0028956;FBg…	FBgn0000078;FBgn0000079;FBgn0001124;FBgn0001308;FBgn0003091;FBgn0003274;FBgn0004580;FBgn0004784;FBgn0010213;FBgn0010226;FBgn0010591;FBgn0010611;FBgn0011260;FBgn0011743;FBgn0011867;FBgn0013763;FBgn0014870;FBgn0015295;FBgn0015584;FBgn0015754;FBgn0015925;FBgn0016131;FBgn0020506;FBgn0023172;FBgn0024232;FBgn0024249;FBgn0024315;FBgn0024319;FBgn0025519;FBgn0025827;FBgn0025830;FBgn0025832;FBgn0025833;FBg…
chr2R	17137024	17137024	1	+	promoter	NA	NA	421	8593		FBgn0034200
chr2R	17137024	17137024	1	+	promoter	NA	NA	421	8594		FBgn0034200
chr2R	17137024	17137024	1	*	intergenic	NA	NA	421	NA		NA	FBgn0001222;FBgn0003044;FBgn0003140;FBgn0003520;FBgn0003545;FBgn0003701;FBgn0004400;FBgn0010409;FBgn0010620;FBgn0011589;FBgn0011879;FBgn0015522;FBgn0016059;FBgn0016697;FBgn0016701;FBgn0022029;FBgn0022740;FBgn0022987;FBgn0024196;FBgn0025716;FBgn0026309;FBgn0026316;FBgn0027506;FBgn0027572;FBgn0027872;FBgn0028382;FBgn0028494;FBgn0028740;FBgn0028741;FBgn0028743;FBgn0028744;FBgn0028953;FBgn0028956;FBg…	FBgn0000078;FBgn0000079;FBgn0001124;FBgn0001308;FBgn0003091;FBgn0003274;FBgn0004580;FBgn0004784;FBgn0010213;FBgn0010226;FBgn0010591;FBgn0010611;FBgn0011260;FBgn0011743;FBgn0011867;FBgn0013763;FBgn0014870;FBgn0015295;FBgn0015584;FBgn0015754;FBgn0015925;FBgn0016131;FBgn0020506;FBgn0023172;FBgn0024232;FBgn0024249;FBgn0024315;FBgn0024319;FBgn0025519;FBgn0025827;FBgn0025830;FBgn0025832;FBgn0025833;FBg…
chr2R	17137137	17137137	1	+	promoter	NA	NA	422	8593		FBgn0034200
chr2R	17137137	17137137	1	+	promoter	NA	NA	422	8594		FBgn0034200
chr2R	17137137	17137137	1	*	intergenic	NA	NA	422	NA		NA	FBgn0001222;FBgn0003044;FBgn0003140;FBgn0003520;FBgn0003545;FBgn0003701;FBgn0004400;FBgn0010409;FBgn0010620;FBgn0011589;FBgn0011879;FBgn0015522;FBgn0016059;FBgn0016697;FBgn0016701;FBgn0022029;FBgn0022740;FBgn0022987;FBgn0024196;FBgn0025716;FBgn0026309;FBgn0026316;FBgn0027506;FBgn0027572;FBgn0027872;FBgn0028382;FBgn0028494;FBgn0028740;FBgn0028741;FBgn0028743;FBgn0028744;FBgn0028953;FBgn0028956;FBg…	FBgn0000078;FBgn0000079;FBgn0001124;FBgn0001308;FBgn0003091;FBgn0003274;FBgn0004580;FBgn0004784;FBgn0010213;FBgn0010226;FBgn0010591;FBgn0010611;FBgn0011260;FBgn0011743;FBgn0011867;FBgn0013763;FBgn0014870;FBgn0015295;FBgn0015584;FBgn0015754;FBgn0015925;FBgn0016131;FBgn0020506;FBgn0023172;FBgn0024232;FBgn0024249;FBgn0024315;FBgn0024319;FBgn0025519;FBgn0025827;FBgn0025830;FBgn0025832;FBgn0025833;FBg…
chr2R	17137273	17137273	1	+	fiveUTR	34	34	423	8593		FBgn0034200
chr2R	17137273	17137273	1	+	promoter	NA	NA	423	8593		FBgn0034200
chr2R	17137273	17137273	1	+	fiveUTR	34	34	423	8594		FBgn0034200
chr2R	17137273	17137273	1	+	promoter	NA	NA	423	8594		FBgn0034200
chr2R	17137281	17137281	1	+	fiveUTR	42	42	424	8593		FBgn0034200
chr2R	17137281	17137281	1	+	promoter	NA	NA	424	8593		FBgn0034200
chr2R	17137281	17137281	1	+	fiveUTR	42	42	424	8594		FBgn0034200
chr2R	17137281	17137281	1	+	promoter	NA	NA	424	8594		FBgn0034200
chr2R	17137412	17137412	1	+	coding	121	121	425	8593	15043	FBgn0034200
chr2R	17137412	17137412	1	+	promoter	NA	NA	425	8593		FBgn0034200
chr2R	17137412	17137412	1	+	coding	121	121	425	8594	15043	FBgn0034200
chr2R	17137412	17137412	1	+	promoter	NA	NA	425	8594		FBgn0034200
chr2R	17137424	17137424	1	+	intron	447	447	426	6985		FBgn0263077
chr2R	17137424	17137424	1	+	intron	524	524	426	6985		FBgn0263077
chr2R	17137424	17137424	1	+	intron	229	229	426	6986		FBgn0263077
chr2R	17137424	17137424	1	+	intron	306	306	426	6986		FBgn0263077
chr2R	17137424	17137424	1	+	intron	11	11	426	6988		FBgn0263077
chr2R	17137424	17137424	1	+	promoter	NA	NA	426	8593		FBgn0034200
chr2R	17137424	17137424	1	+	promoter	NA	NA	426	8594		FBgn0034200
chr2R	17137430	17137430	1	+	intron	453	453	427	6985		FBgn0263077
chr2R	17137430	17137430	1	+	intron	530	530	427	6985		FBgn0263077
chr2R	17137430	17137430	1	+	intron	235	235	427	6986		FBgn0263077
chr2R	17137430	17137430	1	+	intron	312	312	427	6986		FBgn0263077
chr2R	17137430	17137430	1	+	intron	17	17	427	6988		FBgn0263077
chr2R	17137430	17137430	1	+	promoter	NA	NA	427	8593		FBgn0034200
chr2R	17137430	17137430	1	+	promoter	NA	NA	427	8594		FBgn0034200
chr2R	17137444	17137444	1	+	intron	467	467	428	6985		FBgn0263077
chr2R	17137444	17137444	1	+	intron	544	544	428	6985		FBgn0263077
chr2R	17137444	17137444	1	+	intron	249	249	428	6986		FBgn0263077
chr2R	17137444	17137444	1	+	intron	326	326	428	6986		FBgn0263077
chr2R	17137444	17137444	1	+	intron	31	31	428	6988		FBgn0263077
chr2R	17137467	17137467	1	+	intron	490	490	429	6985		FBgn0263077
chr2R	17137467	17137467	1	+	intron	567	567	429	6985		FBgn0263077
chr2R	17137467	17137467	1	+	intron	272	272	429	6986		FBgn0263077
chr2R	17137467	17137467	1	+	intron	349	349	429	6986		FBgn0263077
chr2R	17137467	17137467	1	+	intron	54	54	429	6988		FBgn0263077
chr2R	17137469	17137469	1	+	intron	492	492	430	6985		FBgn0263077
chr2R	17137469	17137469	1	+	intron	569	569	430	6985		FBgn0263077
chr2R	17137469	17137469	1	+	intron	274	274	430	6986		FBgn0263077
chr2R	17137469	17137469	1	+	intron	351	351	430	6986		FBgn0263077
chr2R	17137469	17137469	1	+	intron	56	56	430	6988		FBgn0263077
chr2R	17137471	17137471	1	+	intron	494	494	431	6985		FBgn0263077
chr2R	17137471	17137471	1	+	intron	571	571	431	6985		FBgn0263077
chr2R	17137471	17137471	1	+	intron	276	276	431	6986		FBgn0263077
chr2R	17137471	17137471	1	+	intron	353	353	431	6986		FBgn0263077
chr2R	17137471	17137471	1	+	intron	58	58	431	6988		FBgn0263077
chr2R	17137477	17137477	1	+	intron	500	500	432	6985		FBgn0263077
chr2R	17137477	17137477	1	+	intron	577	577	432	6985		FBgn0263077
chr2R	17137477	17137477	1	+	intron	282	282	432	6986		FBgn0263077
chr2R	17137477	17137477	1	+	intron	359	359	432	6986		FBgn0263077
chr2R	17137477	17137477	1	+	intron	64	64	432	6988		FBgn0263077
chr2R	17137492	17137492	1	+	coding	124	124	433	8593	15044	FBgn0034200
chr2R	17137492	17137492	1	+	coding	124	124	433	8594	15044	FBgn0034200
chr2R	17137550	17137550	1	+	coding	182	182	434	8593	15044	FBgn0034200
chr2R	17137550	17137550	1	+	coding	182	182	434	8594	15044	FBgn0034200
chr2R	17137734	17137734	1	+	coding	366	366	435	8593	15044	FBgn0034200
chr2R	17137734	17137734	1	+	coding	366	366	435	8594	15044	FBgn0034200
chr2R	17137816	17137816	1	+	coding	448	448	436	8593	15044	FBgn0034200
chr2R	17137816	17137816	1	+	coding	448	448	436	8594	15044	FBgn0034200
chr2R	17137943	17137943	1	+	coding	575	575	437	8593	15044	FBgn0034200
chr2R	17137943	17137943	1	+	coding	575	575	437	8594	15044	FBgn0034200
chr2R	17137956	17137956	1	+	coding	588	588	438	8593	15044	FBgn0034200
chr2R	17137956	17137956	1	+	coding	588	588	438	8594	15044	FBgn0034200
chr2R	17138182	17138182	1	+	coding	814	814	439	8593	15044	FBgn0034200
chr2R	17138182	17138182	1	+	coding	814	814	439	8594	15044	FBgn0034200
chr2R	17138655	17138655	1	+	coding	1287	1287	440	8593	15044	FBgn0034200
chr2R	17138655	17138655	1	+	coding	1287	1287	440	8594	15044	FBgn0034200
chr2R	17138655	17138655	1	+	promoter	NA	NA	440	8595		FBgn0265536
chr2R	17138748	17138748	1	+	threeUTR	9	9	441	8593		FBgn0034200
chr2R	17138748	17138748	1	+	threeUTR	9	9	441	8594		FBgn0034200
chr2R	17138748	17138748	1	+	promoter	NA	NA	441	8595		FBgn0265536
chr2R	17138757	17138757	1	+	threeUTR	18	18	442	8593		FBgn0034200
chr2R	17138757	17138757	1	+	threeUTR	18	18	442	8594		FBgn0034200
chr2R	17138757	17138757	1	+	promoter	NA	NA	442	8595		FBgn0265536
chr2R	17138768	17138768	1	+	threeUTR	29	29	443	8593		FBgn0034200
chr2R	17138768	17138768	1	+	threeUTR	29	29	443	8594		FBgn0034200
chr2R	17138768	17138768	1	+	promoter	NA	NA	443	8595		FBgn0265536
chr2R	17138821	17138821	1	+	threeUTR	82	82	444	8593		FBgn0034200
chr2R	17138821	17138821	1	+	threeUTR	82	82	444	8594		FBgn0034200
chr2R	17138821	17138821	1	+	promoter	NA	NA	444	8595		FBgn0265536
chr2R	17138965	17138965	1	+	threeUTR	226	226	445	8594		FBgn0034200
chr2R	17138965	17138965	1	+	promoter	NA	NA	445	8595		FBgn0265536
chr2R	17139011	17139011	1	+	threeUTR	272	272	446	8594		FBgn0034200
chr2R	17139011	17139011	1	+	promoter	NA	NA	446	8595		FBgn0265536
chr2R	17139636	17139636	1	-	threeUTR	3	3	447	12199		FBgn0262563
chr2R	17139636	17139636	1	+	promoter	NA	NA	447	8595		FBgn0265536
chr2R	17139836	17139836	1	-	coding	37	37	448	12199	21938	FBgn0262563
chr2R	17139836	17139836	1	-	promoter	NA	NA	448	12199		FBgn0262563
chr2R	17139836	17139836	1	+	promoter	NA	NA	448	8595		FBgn0265536
chr2R	17139936	17139936	1	-	promoter	NA	NA	449	12199		FBgn0262563
chr2R	17139936	17139936	1	+	promoter	NA	NA	449	8595		FBgn0265536
chr2R	17139936	17139936	1	*	intergenic	NA	NA	449	NA		NA	FBgn0001222;FBgn0003044;FBgn0003140;FBgn0003520;FBgn0003545;FBgn0003701;FBgn0004400;FBgn0010409;FBgn0010620;FBgn0011589;FBgn0011879;FBgn0015522;FBgn0016059;FBgn0016697;FBgn0016701;FBgn0022029;FBgn0022740;FBgn0022987;FBgn0024196;FBgn0025716;FBgn0026309;FBgn0026316;FBgn0027506;FBgn0027572;FBgn0027872;FBgn0028382;FBgn0028494;FBgn0028740;FBgn0028741;FBgn0028743;FBgn0028744;FBgn0028953;FBgn0028956;FBg…	FBgn0000078;FBgn0000079;FBgn0001124;FBgn0001308;FBgn0003091;FBgn0003274;FBgn0004580;FBgn0004784;FBgn0010213;FBgn0010226;FBgn0010591;FBgn0010611;FBgn0011260;FBgn0011743;FBgn0011867;FBgn0013763;FBgn0014870;FBgn0015295;FBgn0015584;FBgn0015754;FBgn0015925;FBgn0016131;FBgn0020506;FBgn0023172;FBgn0024232;FBgn0024249;FBgn0024315;FBgn0024319;FBgn0025519;FBgn0025827;FBgn0025830;FBgn0025832;FBgn0025833;FBg…
chr2R	17141538	17141538	1	-	promoter	NA	NA	450	12199		FBgn0262563
chr2R	17141538	17141538	1	-	promoter	NA	NA	450	12200		FBgn0262567
chr2R	17141538	17141538	1	*	intergenic	NA	NA	450	NA		NA	FBgn0001222;FBgn0003044;FBgn0003140;FBgn0003520;FBgn0003545;FBgn0003701;FBgn0004400;FBgn0010409;FBgn0010620;FBgn0011589;FBgn0011879;FBgn0015522;FBgn0016059;FBgn0016697;FBgn0016701;FBgn0022029;FBgn0022740;FBgn0022987;FBgn0024196;FBgn0025716;FBgn0026309;FBgn0026316;FBgn0027506;FBgn0027572;FBgn0027872;FBgn0028382;FBgn0028494;FBgn0028740;FBgn0028741;FBgn0028743;FBgn0028744;FBgn0028953;FBgn0028956;FBg…	FBgn0000078;FBgn0000079;FBgn0001124;FBgn0001308;FBgn0003091;FBgn0003274;FBgn0004580;FBgn0004784;FBgn0010213;FBgn0010226;FBgn0010591;FBgn0010611;FBgn0011260;FBgn0011743;FBgn0011867;FBgn0013763;FBgn0014870;FBgn0015295;FBgn0015584;FBgn0015754;FBgn0015925;FBgn0016131;FBgn0020506;FBgn0023172;FBgn0024232;FBgn0024249;FBgn0024315;FBgn0024319;FBgn0025519;FBgn0025827;FBgn0025830;FBgn0025832;FBgn0025833;FBg…
chr2R	17141966	17141966	1	-	promoter	NA	NA	451	12200		FBgn0262567
chr2R	17141966	17141966	1	*	intergenic	NA	NA	451	NA		NA	FBgn0001222;FBgn0003044;FBgn0003140;FBgn0003520;FBgn0003545;FBgn0003701;FBgn0004400;FBgn0010409;FBgn0010620;FBgn0011589;FBgn0011879;FBgn0015522;FBgn0016059;FBgn0016697;FBgn0016701;FBgn0022029;FBgn0022740;FBgn0022987;FBgn0024196;FBgn0025716;FBgn0026309;FBgn0026316;FBgn0027506;FBgn0027572;FBgn0027872;FBgn0028382;FBgn0028494;FBgn0028740;FBgn0028741;FBgn0028743;FBgn0028744;FBgn0028953;FBgn0028956;FBg…	FBgn0000078;FBgn0000079;FBgn0001308;FBgn0003091;FBgn0003274;FBgn0004580;FBgn0004784;FBgn0010213;FBgn0010226;FBgn0010591;FBgn0010611;FBgn0011260;FBgn0011743;FBgn0011867;FBgn0013763;FBgn0014870;FBgn0015295;FBgn0015584;FBgn0015754;FBgn0015925;FBgn0016131;FBgn0020506;FBgn0023172;FBgn0024232;FBgn0024249;FBgn0024315;FBgn0024319;FBgn0025519;FBgn0025827;FBgn0025830;FBgn0025832;FBgn0025833;FBgn0026402;FBg…
chr2R	17143071	17143071	1	*	intergenic	NA	NA	452	NA		NA	FBgn0001222;FBgn0003044;FBgn0003140;FBgn0003520;FBgn0003545;FBgn0003701;FBgn0004400;FBgn0010409;FBgn0010620;FBgn0011589;FBgn0011879;FBgn0015522;FBgn0016059;FBgn0016697;FBgn0016701;FBgn0022029;FBgn0022740;FBgn0022987;FBgn0024196;FBgn0025716;FBgn0026309;FBgn0026316;FBgn0027506;FBgn0027572;FBgn0027872;FBgn0028382;FBgn0028494;FBgn0028740;FBgn0028741;FBgn0028743;FBgn0028744;FBgn0028953;FBgn0028956;FBg…	FBgn0000078;FBgn0000079;FBgn0001308;FBgn0003091;FBgn0003274;FBgn0004580;FBgn0004784;FBgn0010213;FBgn0010226;FBgn0010591;FBgn0010611;FBgn0011260;FBgn0011743;FBgn0011867;FBgn0013763;FBgn0014870;FBgn0015295;FBgn0015584;FBgn0015754;FBgn0015925;FBgn0016131;FBgn0020506;FBgn0023172;FBgn0024232;FBgn0024249;FBgn0024315;FBgn0024319;FBgn0025519;FBgn0025827;FBgn0025830;FBgn0025832;FBgn0025833;FBgn0026402;FBg…
chr2R	17143195	17143195	1	*	intergenic	NA	NA	453	NA		NA	FBgn0001222;FBgn0003044;FBgn0003140;FBgn0003520;FBgn0003545;FBgn0003701;FBgn0004400;FBgn0010409;FBgn0010620;FBgn0011589;FBgn0011879;FBgn0015522;FBgn0016059;FBgn0016697;FBgn0016701;FBgn0022029;FBgn0022740;FBgn0022987;FBgn0024196;FBgn0025716;FBgn0026309;FBgn0026316;FBgn0027506;FBgn0027572;FBgn0027872;FBgn0028382;FBgn0028494;FBgn0028740;FBgn0028741;FBgn0028743;FBgn0028744;FBgn0028953;FBgn0028956;FBg…	FBgn0000078;FBgn0000079;FBgn0001308;FBgn0003091;FBgn0003274;FBgn0004580;FBgn0004784;FBgn0010213;FBgn0010226;FBgn0010591;FBgn0010611;FBgn0011260;FBgn0011743;FBgn0011867;FBgn0013763;FBgn0014870;FBgn0015295;FBgn0015584;FBgn0015754;FBgn0015925;FBgn0016131;FBgn0020506;FBgn0023172;FBgn0024232;FBgn0024249;FBgn0024315;FBgn0024319;FBgn0025519;FBgn0025827;FBgn0025830;FBgn0025832;FBgn0025833;FBgn0026402;FBg…
chr2R	17143394	17143394	1	+	promoter	NA	NA	454	8596		FBgn0050235
chr2R	17143394	17143394	1	*	intergenic	NA	NA	454	NA		NA	FBgn0001222;FBgn0003044;FBgn0003140;FBgn0003520;FBgn0003545;FBgn0003701;FBgn0004400;FBgn0010409;FBgn0010620;FBgn0011589;FBgn0011879;FBgn0015522;FBgn0016059;FBgn0016697;FBgn0016701;FBgn0022029;FBgn0022740;FBgn0022987;FBgn0024196;FBgn0025716;FBgn0026309;FBgn0026316;FBgn0027506;FBgn0027572;FBgn0027872;FBgn0028382;FBgn0028494;FBgn0028740;FBgn0028741;FBgn0028743;FBgn0028744;FBgn0028953;FBgn0028956;FBg…	FBgn0000078;FBgn0000079;FBgn0001308;FBgn0003091;FBgn0003274;FBgn0004580;FBgn0004784;FBgn0010213;FBgn0010226;FBgn0010591;FBgn0010611;FBgn0011260;FBgn0011743;FBgn0011867;FBgn0013763;FBgn0014870;FBgn0015295;FBgn0015584;FBgn0015754;FBgn0015925;FBgn0016131;FBgn0020506;FBgn0023172;FBgn0024232;FBgn0024249;FBgn0024315;FBgn0024319;FBgn0025519;FBgn0025827;FBgn0025830;FBgn0025832;FBgn0025833;FBgn0026402;FBg…
chr2R	17144154	17144154	1	-	promoter	NA	NA	455	12201		FBgn0065048
chr2R	17144154	17144154	1	-	promoter	NA	NA	455	12202		FBgn0050234
chr2R	17144154	17144154	1	+	promoter	NA	NA	455	8596		FBgn0050235
chr2R	17144154	17144154	1	+	promoter	NA	NA	455	8597		FBgn0065047
chr2R	17144154	17144154	1	*	intergenic	NA	NA	455	NA		NA	FBgn0001222;FBgn0003044;FBgn0003140;FBgn0003520;FBgn0003545;FBgn0003701;FBgn0004400;FBgn0010409;FBgn0010620;FBgn0011589;FBgn0011879;FBgn0015522;FBgn0016059;FBgn0016697;FBgn0016701;FBgn0022029;FBgn0022740;FBgn0022987;FBgn0024196;FBgn0025716;FBgn0026309;FBgn0026316;FBgn0027506;FBgn0027572;FBgn0027872;FBgn0028382;FBgn0028494;FBgn0028740;FBgn0028741;FBgn0028743;FBgn0028744;FBgn0028953;FBgn0028956;FBg…	FBgn0000078;FBgn0000079;FBgn0001308;FBgn0003091;FBgn0003274;FBgn0004580;FBgn0004784;FBgn0010213;FBgn0010226;FBgn0010591;FBgn0010611;FBgn0011260;FBgn0011743;FBgn0011867;FBgn0013763;FBgn0014870;FBgn0015295;FBgn0015584;FBgn0015754;FBgn0015925;FBgn0016131;FBgn0020506;FBgn0023172;FBgn0024232;FBgn0024249;FBgn0024315;FBgn0024319;FBgn0025519;FBgn0025827;FBgn0025830;FBgn0025832;FBgn0025833;FBgn0026402;FBg…
chr2R	17144298	17144298	1	-	promoter	NA	NA	456	12201		FBgn0065048
chr2R	17144298	17144298	1	-	promoter	NA	NA	456	12202		FBgn0050234
chr2R	17144298	17144298	1	+	promoter	NA	NA	456	8596		FBgn0050235
chr2R	17144298	17144298	1	+	promoter	NA	NA	456	8597		FBgn0065047
chr2R	17144298	17144298	1	*	intergenic	NA	NA	456	NA		NA	FBgn0001222;FBgn0003044;FBgn0003140;FBgn0003520;FBgn0003545;FBgn0003701;FBgn0004400;FBgn0010409;FBgn0010620;FBgn0011589;FBgn0011879;FBgn0015522;FBgn0016059;FBgn0016697;FBgn0016701;FBgn0022029;FBgn0022740;FBgn0022987;FBgn0024196;FBgn0025716;FBgn0026309;FBgn0026316;FBgn0027506;FBgn0027572;FBgn0027872;FBgn0028382;FBgn0028494;FBgn0028740;FBgn0028741;FBgn0028743;FBgn0028744;FBgn0028953;FBgn0028956;FBg…	FBgn0000078;FBgn0000079;FBgn0001308;FBgn0003091;FBgn0003274;FBgn0004580;FBgn0004784;FBgn0010213;FBgn0010226;FBgn0010591;FBgn0010611;FBgn0011260;FBgn0011743;FBgn0011867;FBgn0013763;FBgn0014870;FBgn0015295;FBgn0015584;FBgn0015754;FBgn0015925;FBgn0016131;FBgn0020506;FBgn0023172;FBgn0024232;FBgn0024249;FBgn0024315;FBgn0024319;FBgn0025519;FBgn0025827;FBgn0025830;FBgn0025832;FBgn0025833;FBgn0026402;FBg…
chr2R	17144585	17144585	1	-	promoter	NA	NA	457	12201		FBgn0065048
chr2R	17144585	17144585	1	-	promoter	NA	NA	457	12202		FBgn0050234
chr2R	17144585	17144585	1	+	promoter	NA	NA	457	8596		FBgn0050235
chr2R	17144585	17144585	1	+	promoter	NA	NA	457	8597		FBgn0065047
chr2R	17144585	17144585	1	*	intergenic	NA	NA	457	NA		NA	FBgn0001222;FBgn0003044;FBgn0003140;FBgn0003520;FBgn0003545;FBgn0003701;FBgn0004400;FBgn0010409;FBgn0010620;FBgn0011589;FBgn0011879;FBgn0015522;FBgn0016059;FBgn0016697;FBgn0016701;FBgn0022029;FBgn0022740;FBgn0022987;FBgn0024196;FBgn0025716;FBgn0026309;FBgn0026316;FBgn0027506;FBgn0027572;FBgn0027872;FBgn0028382;FBgn0028494;FBgn0028740;FBgn0028741;FBgn0028743;FBgn0028744;FBgn0028953;FBgn0028956;FBg…	FBgn0000078;FBgn0000079;FBgn0001308;FBgn0003091;FBgn0003274;FBgn0004580;FBgn0004784;FBgn0010213;FBgn0010226;FBgn0010591;FBgn0010611;FBgn0011260;FBgn0011743;FBgn0011867;FBgn0013763;FBgn0014870;FBgn0015295;FBgn0015584;FBgn0015754;FBgn0015925;FBgn0016131;FBgn0020506;FBgn0023172;FBgn0024232;FBgn0024249;FBgn0024315;FBgn0024319;FBgn0025519;FBgn0025827;FBgn0025830;FBgn0025832;FBgn0025833;FBgn0026402;FBg…
chr2R	17144712	17144712	1	-	promoter	NA	NA	458	12201		FBgn0065048
chr2R	17144712	17144712	1	-	promoter	NA	NA	458	12202		FBgn0050234
chr2R	17144712	17144712	1	+	promoter	NA	NA	458	8596		FBgn0050235
chr2R	17144712	17144712	1	+	promoter	NA	NA	458	8597		FBgn0065047
chr2R	17144712	17144712	1	*	intergenic	NA	NA	458	NA		NA	FBgn0001222;FBgn0003044;FBgn0003140;FBgn0003520;FBgn0003545;FBgn0003701;FBgn0004400;FBgn0010409;FBgn0010620;FBgn0011589;FBgn0011879;FBgn0015522;FBgn0016059;FBgn0016697;FBgn0016701;FBgn0022029;FBgn0022740;FBgn0022987;FBgn0024196;FBgn0025716;FBgn0026309;FBgn0026316;FBgn0027506;FBgn0027572;FBgn0027872;FBgn0028382;FBgn0028494;FBgn0028740;FBgn0028741;FBgn0028743;FBgn0028744;FBgn0028953;FBgn0028956;FBg…	FBgn0000078;FBgn0000079;FBgn0001308;FBgn0003091;FBgn0003274;FBgn0004580;FBgn0004784;FBgn0010213;FBgn0010226;FBgn0010591;FBgn0010611;FBgn0011260;FBgn0011743;FBgn0011867;FBgn0013763;FBgn0014870;FBgn0015295;FBgn0015584;FBgn0015754;FBgn0015925;FBgn0016131;FBgn0020506;FBgn0023172;FBgn0024232;FBgn0024249;FBgn0024315;FBgn0024319;FBgn0025519;FBgn0025827;FBgn0025830;FBgn0025832;FBgn0025833;FBgn0026402;FBg…
chr2R	17145211	17145211	1	-	promoter	NA	NA	459	12201		FBgn0065048
chr2R	17145211	17145211	1	-	promoter	NA	NA	459	12202		FBgn0050234
chr2R	17145211	17145211	1	+	promoter	NA	NA	459	8596		FBgn0050235
chr2R	17145211	17145211	1	+	promoter	NA	NA	459	8597		FBgn0065047
chr2R	17145211	17145211	1	*	intergenic	NA	NA	459	NA		NA	FBgn0001222;FBgn0003044;FBgn0003140;FBgn0003520;FBgn0003545;FBgn0003701;FBgn0004400;FBgn0010409;FBgn0010620;FBgn0011589;FBgn0011879;FBgn0015522;FBgn0016059;FBgn0016697;FBgn0016701;FBgn0022029;FBgn0022740;FBgn0022987;FBgn0024196;FBgn0025716;FBgn0026309;FBgn0026316;FBgn0027506;FBgn0027572;FBgn0027872;FBgn0028382;FBgn0028494;FBgn0028740;FBgn0028741;FBgn0028743;FBgn0028744;FBgn0028953;FBgn0028956;FBg…	FBgn0000078;FBgn0000079;FBgn0001308;FBgn0003091;FBgn0003274;FBgn0004580;FBgn0004784;FBgn0010213;FBgn0010226;FBgn0010591;FBgn0010611;FBgn0011260;FBgn0011743;FBgn0011867;FBgn0013763;FBgn0014870;FBgn0015295;FBgn0015584;FBgn0015754;FBgn0015925;FBgn0016131;FBgn0020506;FBgn0023172;FBgn0024232;FBgn0024249;FBgn0024315;FBgn0024319;FBgn0025519;FBgn0025827;FBgn0025830;FBgn0025832;FBgn0025833;FBgn0026402;FBg…
chr2R	17162011	17162011	1	-	promoter	NA	NA	460	12205		FBgn0050457
chr2R	17162011	17162011	1	*	intergenic	NA	NA	460	NA		NA	FBgn0000057;FBgn0001222;FBgn0003044;FBgn0003140;FBgn0003520;FBgn0003545;FBgn0003701;FBgn0004400;FBgn0010409;FBgn0010620;FBgn0011589;FBgn0011879;FBgn0015522;FBgn0016059;FBgn0016697;FBgn0016701;FBgn0022029;FBgn0022238;FBgn0022740;FBgn0022987;FBgn0024196;FBgn0025716;FBgn0026309;FBgn0026316;FBgn0027506;FBgn0027572;FBgn0027872;FBgn0028382;FBgn0028494;FBgn0028740;FBgn0028741;FBgn0028743;FBgn0028744;FBg…	FBgn0000078;FBgn0000079;FBgn0001308;FBgn0003091;FBgn0003274;FBgn0004580;FBgn0004784;FBgn0010213;FBgn0010226;FBgn0010591;FBgn0010611;FBgn0011260;FBgn0011743;FBgn0011867;FBgn0013763;FBgn0014870;FBgn0015295;FBgn0015584;FBgn0015754;FBgn0015925;FBgn0016131;FBgn0020506;FBgn0023172;FBgn0024232;FBgn0024249;FBgn0024315;FBgn0024319;FBgn0025519;FBgn0025827;FBgn0025830;FBgn0025832;FBgn0025833;FBgn0026402;FBg…
chr2R	17207407	17207407	1	*	intergenic	NA	NA	461	NA		NA	FBgn0000057;FBgn0001222;FBgn0003044;FBgn0003140;FBgn0003520;FBgn0003545;FBgn0003701;FBgn0004400;FBgn0010409;FBgn0010620;FBgn0011589;FBgn0011879;FBgn0015522;FBgn0016059;FBgn0016697;FBgn0016701;FBgn0022029;FBgn0022238;FBgn0022740;FBgn0022987;FBgn0024196;FBgn0025716;FBgn0026309;FBgn0026316;FBgn0027506;FBgn0027572;FBgn0027836;FBgn0027872;FBgn0028382;FBgn0028494;FBgn0028740;FBgn0028741;FBgn0028743;FBg…	FBgn0000078;FBgn0000079;FBgn0001308;FBgn0003091;FBgn0003274;FBgn0004580;FBgn0004784;FBgn0010213;FBgn0010226;FBgn0010591;FBgn0010611;FBgn0011260;FBgn0011743;FBgn0011867;FBgn0013763;FBgn0014870;FBgn0015584;FBgn0015925;FBgn0016131;FBgn0020506;FBgn0023172;FBgn0024232;FBgn0024249;FBgn0024315;FBgn0024319;FBgn0025519;FBgn0025827;FBgn0025830;FBgn0025832;FBgn0025833;FBgn0026402;FBgn0026533;FBgn0026721;FBg…
chr2R	17207408	17207408	1	*	intergenic	NA	NA	462	NA		NA	FBgn0000057;FBgn0001222;FBgn0003044;FBgn0003140;FBgn0003520;FBgn0003545;FBgn0003701;FBgn0004400;FBgn0010409;FBgn0010620;FBgn0011589;FBgn0011879;FBgn0015522;FBgn0016059;FBgn0016697;FBgn0016701;FBgn0022029;FBgn0022238;FBgn0022740;FBgn0022987;FBgn0024196;FBgn0025716;FBgn0026309;FBgn0026316;FBgn0027506;FBgn0027572;FBgn0027836;FBgn0027872;FBgn0028382;FBgn0028494;FBgn0028740;FBgn0028741;FBgn0028743;FBg…	FBgn0000078;FBgn0000079;FBgn0001308;FBgn0003091;FBgn0003274;FBgn0004580;FBgn0004784;FBgn0010213;FBgn0010226;FBgn0010591;FBgn0010611;FBgn0011260;FBgn0011743;FBgn0011867;FBgn0013763;FBgn0014870;FBgn0015584;FBgn0015925;FBgn0016131;FBgn0020506;FBgn0023172;FBgn0024232;FBgn0024249;FBgn0024315;FBgn0024319;FBgn0025519;FBgn0025827;FBgn0025830;FBgn0025832;FBgn0025833;FBgn0026402;FBgn0026533;FBgn0026721;FBg…
chr2R	17207495	17207495	1	*	intergenic	NA	NA	463	NA		NA	FBgn0000057;FBgn0001222;FBgn0003044;FBgn0003140;FBgn0003520;FBgn0003545;FBgn0003701;FBgn0004400;FBgn0010409;FBgn0010620;FBgn0011589;FBgn0011879;FBgn0015522;FBgn0016059;FBgn0016697;FBgn0016701;FBgn0022029;FBgn0022238;FBgn0022740;FBgn0022987;FBgn0024196;FBgn0025716;FBgn0026309;FBgn0026316;FBgn0027506;FBgn0027572;FBgn0027836;FBgn0027872;FBgn0028382;FBgn0028494;FBgn0028740;FBgn0028741;FBgn0028743;FBg…	FBgn0000078;FBgn0000079;FBgn0001308;FBgn0003091;FBgn0003274;FBgn0004580;FBgn0004784;FBgn0010213;FBgn0010226;FBgn0010591;FBgn0010611;FBgn0011260;FBgn0011743;FBgn0011867;FBgn0013763;FBgn0014870;FBgn0015584;FBgn0015925;FBgn0016131;FBgn0020506;FBgn0023172;FBgn0024232;FBgn0024249;FBgn0024315;FBgn0024319;FBgn0025519;FBgn0025827;FBgn0025830;FBgn0025832;FBgn0025833;FBgn0026402;FBgn0026533;FBgn0026721;FBg…
chr2R	17207533	17207533	1	*	intergenic	NA	NA	464	NA		NA	FBgn0000057;FBgn0001222;FBgn0003044;FBgn0003140;FBgn0003520;FBgn0003545;FBgn0003701;FBgn0004400;FBgn0010409;FBgn0010620;FBgn0011589;FBgn0011879;FBgn0015522;FBgn0016059;FBgn0016697;FBgn0016701;FBgn0022029;FBgn0022238;FBgn0022740;FBgn0022987;FBgn0024196;FBgn0025716;FBgn0026309;FBgn0026316;FBgn0027506;FBgn0027572;FBgn0027836;FBgn0027872;FBgn0028382;FBgn0028494;FBgn0028740;FBgn0028741;FBgn0028743;FBg…	FBgn0000078;FBgn0000079;FBgn0001308;FBgn0003091;FBgn0003274;FBgn0004580;FBgn0004784;FBgn0010213;FBgn0010226;FBgn0010591;FBgn0010611;FBgn0011260;FBgn0011743;FBgn0011867;FBgn0013763;FBgn0014870;FBgn0015584;FBgn0015925;FBgn0016131;FBgn0020506;FBgn0023172;FBgn0024232;FBgn0024249;FBgn0024315;FBgn0024319;FBgn0025519;FBgn0025827;FBgn0025830;FBgn0025832;FBgn0025833;FBgn0026402;FBgn0026533;FBgn0026721;FBg…
chr2R	17211413	17211413	1	*	intergenic	NA	NA	465	NA		NA	FBgn0000057;FBgn0001222;FBgn0003044;FBgn0003140;FBgn0003520;FBgn0003545;FBgn0003701;FBgn0004400;FBgn0010409;FBgn0010620;FBgn0011589;FBgn0011879;FBgn0015522;FBgn0016059;FBgn0016697;FBgn0016701;FBgn0022029;FBgn0022238;FBgn0022740;FBgn0022987;FBgn0024196;FBgn0025716;FBgn0026309;FBgn0026316;FBgn0027506;FBgn0027572;FBgn0027836;FBgn0027872;FBgn0028382;FBgn0028494;FBgn0028740;FBgn0028741;FBgn0028743;FBg…	FBgn0000078;FBgn0000079;FBgn0001308;FBgn0003091;FBgn0003274;FBgn0004580;FBgn0004784;FBgn0010213;FBgn0010226;FBgn0010591;FBgn0010611;FBgn0011260;FBgn0011743;FBgn0011867;FBgn0013763;FBgn0014870;FBgn0015584;FBgn0015925;FBgn0016131;FBgn0020506;FBgn0023172;FBgn0024232;FBgn0024249;FBgn0024315;FBgn0024319;FBgn0025519;FBgn0025827;FBgn0025830;FBgn0025832;FBgn0025833;FBgn0026402;FBgn0026533;FBgn0026721;FBg…
chr2R	17211415	17211415	1	*	intergenic	NA	NA	466	NA		NA	FBgn0000057;FBgn0001222;FBgn0003044;FBgn0003140;FBgn0003520;FBgn0003545;FBgn0003701;FBgn0004400;FBgn0010409;FBgn0010620;FBgn0011589;FBgn0011879;FBgn0015522;FBgn0016059;FBgn0016697;FBgn0016701;FBgn0022029;FBgn0022238;FBgn0022740;FBgn0022987;FBgn0024196;FBgn0025716;FBgn0026309;FBgn0026316;FBgn0027506;FBgn0027572;FBgn0027836;FBgn0027872;FBgn0028382;FBgn0028494;FBgn0028740;FBgn0028741;FBgn0028743;FBg…	FBgn0000078;FBgn0000079;FBgn0001308;FBgn0003091;FBgn0003274;FBgn0004580;FBgn0004784;FBgn0010213;FBgn0010226;FBgn0010591;FBgn0010611;FBgn0011260;FBgn0011743;FBgn0011867;FBgn0013763;FBgn0014870;FBgn0015584;FBgn0015925;FBgn0016131;FBgn0020506;FBgn0023172;FBgn0024232;FBgn0024249;FBgn0024315;FBgn0024319;FBgn0025519;FBgn0025827;FBgn0025830;FBgn0025832;FBgn0025833;FBgn0026402;FBgn0026533;FBgn0026721;FBg…
chr2R	17230376	17230376	1	+	intron	13976	13976	467	6986		FBgn0263077
chr2R	17230376	17230376	1	+	intron	13604	13604	467	6989		FBgn0263077
chr2R	17230376	17230376	1	+	intron	13547	13547	467	6990		FBgn0263077
chr2R	17230376	17230376	1	+	intron	13453	13453	467	6991		FBgn0263077
chr2R	17230376	17230376	1	+	intron	13359	13359	467	6992		FBgn0263077
chr2R	17230376	17230376	1	+	intron	13306	13306	467	6993		FBgn0050491
chr2R	17230376	17230376	1	+	intron	13252	13252	467	6994		FBgn0050491
chr2R	17230546	17230546	1	+	intron	14146	14146	468	6986		FBgn0263077
chr2R	17230546	17230546	1	+	intron	13774	13774	468	6989		FBgn0263077
chr2R	17230546	17230546	1	+	intron	13717	13717	468	6990		FBgn0263077
chr2R	17230546	17230546	1	+	intron	13623	13623	468	6991		FBgn0263077
chr2R	17230546	17230546	1	+	intron	13529	13529	468	6992		FBgn0263077
chr2R	17230546	17230546	1	+	intron	13476	13476	468	6993		FBgn0050491
chr2R	17230546	17230546	1	+	intron	13422	13422	468	6994		FBgn0050491
chr2R	17235439	17235439	1	+	intron	19039	19039	469	6986		FBgn0263077
chr2R	17235439	17235439	1	+	intron	18667	18667	469	6989		FBgn0263077
chr2R	17235439	17235439	1	+	intron	18610	18610	469	6990		FBgn0263077
chr2R	17235439	17235439	1	+	intron	18516	18516	469	6991		FBgn0263077
chr2R	17235439	17235439	1	+	intron	18422	18422	469	6992		FBgn0263077
chr2R	17235439	17235439	1	+	intron	18369	18369	469	6993		FBgn0050491
chr2R	17235439	17235439	1	+	intron	18315	18315	469	6994		FBgn0050491
chr2R	17235440	17235440	1	+	intron	19040	19040	470	6986		FBgn0263077
chr2R	17235440	17235440	1	+	intron	18668	18668	470	6989		FBgn0263077
chr2R	17235440	17235440	1	+	intron	18611	18611	470	6990		FBgn0263077
chr2R	17235440	17235440	1	+	intron	18517	18517	470	6991		FBgn0263077
chr2R	17235440	17235440	1	+	intron	18423	18423	470	6992		FBgn0263077
chr2R	17235440	17235440	1	+	intron	18370	18370	470	6993		FBgn0050491
chr2R	17235440	17235440	1	+	intron	18316	18316	470	6994		FBgn0050491
chr2R	17247538	17247538	1	-	promoter	NA	NA	471	12211		FBgn0034206
chr2R	17247538	17247538	1	-	promoter	NA	NA	471	12212		FBgn0046294
chr2R	17247538	17247538	1	+	intron	31138	31138	471	6986		FBgn0263077
chr2R	17247538	17247538	1	+	intron	30766	30766	471	6989		FBgn0263077
chr2R	17247538	17247538	1	+	intron	30709	30709	471	6990		FBgn0263077
chr2R	17247538	17247538	1	+	intron	30615	30615	471	6991		FBgn0263077
chr2R	17247538	17247538	1	+	intron	30521	30521	471	6992		FBgn0263077
chr2R	17247538	17247538	1	+	intron	30468	30468	471	6993		FBgn0050491
chr2R	17247538	17247538	1	+	intron	30414	30414	471	6994		FBgn0050491
chr2R	17247553	17247553	1	-	promoter	NA	NA	472	12211		FBgn0034206
chr2R	17247553	17247553	1	-	promoter	NA	NA	472	12212		FBgn0046294
chr2R	17247553	17247553	1	+	intron	31153	31153	472	6986		FBgn0263077
chr2R	17247553	17247553	1	+	intron	30781	30781	472	6989		FBgn0263077
chr2R	17247553	17247553	1	+	intron	30724	30724	472	6990		FBgn0263077
chr2R	17247553	17247553	1	+	intron	30630	30630	472	6991		FBgn0263077
chr2R	17247553	17247553	1	+	intron	30536	30536	472	6992		FBgn0263077
chr2R	17247553	17247553	1	+	intron	30483	30483	472	6993		FBgn0050491
chr2R	17247553	17247553	1	+	intron	30429	30429	472	6994		FBgn0050491
chr2R	17832371	17832371	1	+	intron	25608	25608	473	7103		FBgn0053087
chr2R	17832371	17832371	1	+	intron	59587	59587	473	7103		FBgn0053087
chr2R	17832371	17832371	1	+	intron	26418	26418	473	7104		FBgn0053087
chr2R	17832371	17832371	1	+	intron	60490	60490	473	7104		FBgn0053087
chr2R	17855081	17855081	1	+	intron	3621	3621	474	7112		FBgn0033278
chr2R	17855081	17855081	1	+	promoter	NA	NA	474	8758		FBgn0041585
chr2R	20748784	20748784	1	+	threeUTR	133	133	475	9200		FBgn0040726
chr2R	20748784	20748784	1	+	threeUTR	133	133	475	9201		FBgn0040726
chr2R	21558233	21558233	1	+	coding	3285	3285	476	9359	16402	FBgn0003731
chr2R	21558233	21558233	1	+	coding	3432	3432	476	9360	16402	FBgn0003731
chr2R	21831060	21831060	1	-	intron	231	231	477	10558		FBgn0033252
chr2R	21831060	21831060	1	-	intron	302	302	477	10559		FBgn0033252
chr2R	21831109	21831109	1	-	intron	182	182	478	10558		FBgn0033252
chr2R	21831109	21831109	1	-	intron	253	253	478	10559		FBgn0033252
chr2R	21831110	21831110	1	-	intron	181	181	479	10558		FBgn0033252
chr2R	21831110	21831110	1	-	intron	252	252	479	10559		FBgn0033252
chr2R	21831120	21831120	1	-	intron	171	171	480	10558		FBgn0033252
chr2R	21831120	21831120	1	-	intron	242	242	480	10559		FBgn0033252
chr2R	21831133	21831133	1	-	intron	158	158	481	10558		FBgn0033252
chr2R	21831133	21831133	1	-	intron	229	229	481	10559		FBgn0033252
chr3L	7351469	7351469	1	+	coding	369	369	482	14654	26411	FBgn0019662
chr3L	7351469	7351469	1	+	coding	369	369	482	14655	26411	FBgn0019662
chr3L	7351469	7351469	1	+	coding	333	333	482	14656	26411	FBgn0019662
chr3L	7354672	7354672	1	+	promoter	NA	NA	483	14658		FBgn0267472
chr3L	7354672	7354672	1	+	promoter	NA	NA	483	14659		FBgn0267472
chr3L	7354672	7354672	1	-	coding	1725	1725	483	18057	32419	FBgn0035769
chr3L	7355020	7355020	1	+	promoter	NA	NA	484	14658		FBgn0267472
chr3L	7355020	7355020	1	+	promoter	NA	NA	484	14659		FBgn0267472
chr3L	7355020	7355020	1	-	coding	1377	1377	484	18057	32419	FBgn0035769
chr3L	7355032	7355032	1	+	promoter	NA	NA	485	14658		FBgn0267472
chr3L	7355032	7355032	1	+	promoter	NA	NA	485	14659		FBgn0267472
chr3L	7355032	7355032	1	-	coding	1365	1365	485	18057	32419	FBgn0035769
chr3L	7363801	7363801	1	-	intron	811	811	486	12002		FBgn0034062
chr3L	7363801	7363801	1	-	promoter	NA	NA	486	18061		FBgn0267485
chr3L	7365981	7365981	1	+	intron	2408	2408	487	14799		FBgn0263219
chr3L	7365981	7365981	1	+	intron	4747	4747	487	14800		FBgn0263219
chr3L	7365981	7365981	1	+	intron	4825	4825	487	14801		FBgn0263219
chr3L	7365981	7365981	1	-	coding	723	723	487	18063	32430	FBgn0035772
chr3L	7365984	7365984	1	+	intron	2405	2405	488	14799		FBgn0263219
chr3L	7365984	7365984	1	+	intron	4744	4744	488	14800		FBgn0263219
chr3L	7365984	7365984	1	+	intron	4822	4822	488	14801		FBgn0263219
chr3L	7365984	7365984	1	-	coding	720	720	488	18063	32430	FBgn0035772
chr3L	7365986	7365986	1	+	intron	2403	2403	489	14799		FBgn0263219
chr3L	7365986	7365986	1	+	intron	4742	4742	489	14800		FBgn0263219
chr3L	7365986	7365986	1	+	intron	4820	4820	489	14801		FBgn0263219
chr3L	7365986	7365986	1	-	coding	718	718	489	18063	32430	FBgn0035772
chr3L	7366017	7366017	1	+	intron	2372	2372	490	14799		FBgn0263219
chr3L	7366017	7366017	1	+	intron	4711	4711	490	14800		FBgn0263219
chr3L	7366017	7366017	1	+	intron	4789	4789	490	14801		FBgn0263219
chr3L	7366017	7366017	1	-	coding	687	687	490	18063	32430	FBgn0035772
chr3L	7366021	7366021	1	+	intron	2368	2368	491	14799		FBgn0263219
chr3L	7366021	7366021	1	+	intron	4707	4707	491	14800		FBgn0263219
chr3L	7366021	7366021	1	+	intron	4785	4785	491	14801		FBgn0263219
chr3L	7366021	7366021	1	-	coding	683	683	491	18063	32430	FBgn0035772
chr3L	7395347	7395347	1	-	intron	3556	3556	492	12013		FBgn0034072
chr3L	7395347	7395347	1	-	intron	2886	2886	492	12014		FBgn0034072
chr3L	7395347	7395347	1	-	intron	6037	6037	492	12014		FBgn0034072
chr3L	7395347	7395347	1	+	promoter	NA	NA	492	14674		FBgn0052379
chr3L	7395367	7395367	1	-	intron	3576	3576	493	12013		FBgn0034072
chr3L	7395367	7395367	1	-	intron	2906	2906	493	12014		FBgn0034072
chr3L	7395367	7395367	1	-	intron	6057	6057	493	12014		FBgn0034072
chr3L	7395367	7395367	1	+	promoter	NA	NA	493	14674		FBgn0052379
chr3L	7395453	7395453	1	-	intron	3662	3662	494	12013		FBgn0034072
chr3L	7395453	7395453	1	-	intron	2992	2992	494	12014		FBgn0034072
chr3L	7395453	7395453	1	-	intron	6143	6143	494	12014		FBgn0034072
chr3L	7395453	7395453	1	+	promoter	NA	NA	494	14674		FBgn0052379
chr3L	7397451	7397451	1	-	intron	6560	6560	495	12014		FBgn0034072
chr3L	7397451	7397451	1	-	intron	258	258	495	12016		FBgn0265605
chr3L	7397451	7397451	1	+	promoter	NA	NA	495	14675		FBgn0035779
chr3L	9135085	9135085	1	+	coding	183	183	496	14961	27063	FBgn0035964
chr3L	9135085	9135085	1	+	coding	183	183	496	14962	27063	FBgn0035964
chr3L	9135085	9135085	1	+	coding	183	183	496	14963	27063	FBgn0035964
chr3L	9135085	9135085	1	-	promoter	NA	NA	496	18350		FBgn0011206
chr3L	9484411	9484411	1	+	coding	6000	6000	497	15049	27200	FBgn0036004
chr3L	9484498	9484498	1	+	coding	6087	6087	498	15049	27200	FBgn0036004
chr3L	9484597	9484597	1	+	coding	6186	6186	499	15049	27200	FBgn0036004
chr3L	9484609	9484609	1	+	coding	6198	6198	500	15049	27200	FBgn0036004
chr3L	9486977	9486977	1	-	coding	591	591	501	18410	33049	FBgn0036005
chr3L	9487004	9487004	1	-	coding	564	564	502	18410	33049	FBgn0036005
chr3L	9492280	9492280	1	-	promoter	NA	NA	503	18412		FBgn0052037
chr3L	9492280	9492280	1	-	promoter	NA	NA	503	18413		FBgn0052037
chr3L	9492280	9492280	1	*	intergenic	NA	NA	503	NA		NA	FBgn0000451;FBgn0004390;FBgn0010408;FBgn0011569;FBgn0011802;FBgn0011836;FBgn0015321;FBgn0015618;FBgn0016081;FBgn0019644;FBgn0025866;FBgn0026404;FBgn0027567;FBgn0028429;FBgn0036007;FBgn0036008;FBgn0036009;FBgn0036010;FBgn0036014;FBgn0036015;FBgn0036016;FBgn0036018;FBgn0036019;FBgn0036020;FBgn0036022;FBgn0036023;FBgn0036024;FBgn0036028;FBgn0036029;FBgn0036030;FBgn0036031;FBgn0036032;FBgn0036035;FBg…	FBgn0000116;FBgn0000121;FBgn0000355;FBgn0000356;FBgn0000357;FBgn0000358;FBgn0001168;FBgn0001223;FBgn0001224;FBgn0001225;FBgn0001226;FBgn0001227;FBgn0001228;FBgn0001229;FBgn0003149;FBgn0004244;FBgn0004379;FBgn0005533;FBgn0011206;FBgn0011327;FBgn0011509;FBgn0011769;FBgn0011787;FBgn0015218;FBgn0015296;FBgn0016070;FBgn0017429;FBgn0017430;FBgn0017579;FBgn0020633;FBgn0023129;FBgn0023479;FBgn0024236;FBg…
chr3L	9493341	9493341	1	-	promoter	NA	NA	504	18412		FBgn0052037
chr3L	9493341	9493341	1	-	promoter	NA	NA	504	18413		FBgn0052037
chr3L	9493341	9493341	1	*	intergenic	NA	NA	504	NA		NA	FBgn0000451;FBgn0004390;FBgn0010408;FBgn0011569;FBgn0011802;FBgn0011836;FBgn0015321;FBgn0015618;FBgn0016081;FBgn0019644;FBgn0025866;FBgn0026404;FBgn0027567;FBgn0028429;FBgn0036007;FBgn0036008;FBgn0036009;FBgn0036010;FBgn0036014;FBgn0036015;FBgn0036016;FBgn0036018;FBgn0036019;FBgn0036020;FBgn0036022;FBgn0036023;FBgn0036024;FBgn0036028;FBgn0036029;FBgn0036030;FBgn0036031;FBgn0036032;FBgn0036035;FBg…	FBgn0000116;FBgn0000121;FBgn0000355;FBgn0000356;FBgn0000357;FBgn0000358;FBgn0001168;FBgn0001223;FBgn0001224;FBgn0001225;FBgn0001226;FBgn0001227;FBgn0001228;FBgn0001229;FBgn0003149;FBgn0004244;FBgn0004379;FBgn0005533;FBgn0011206;FBgn0011327;FBgn0011509;FBgn0011769;FBgn0011787;FBgn0015218;FBgn0015296;FBgn0016070;FBgn0017429;FBgn0017430;FBgn0017579;FBgn0020633;FBgn0023129;FBgn0023479;FBgn0024236;FBg…
chr3L	9494783	9494783	1	-	threeUTR	895	895	505	18414		FBgn0036007
chr3L	9494783	9494783	1	-	threeUTR	895	895	505	18415		FBgn0036007
chr3L	9494783	9494783	1	-	threeUTR	895	895	505	18416		FBgn0036007
chr3L	9508032	9508032	1	+	promoter	NA	NA	506	15050		FBgn0267534
chr3L	9508032	9508032	1	-	coding	543	543	506	18417	33067	FBgn0036008
chr3L	9508032	9508032	1	-	coding	531	531	506	18418	33067	FBgn0036008
chr3L	9508069	9508069	1	+	promoter	NA	NA	507	15050		FBgn0267534
chr3L	9508069	9508069	1	-	coding	506	506	507	18417	33067	FBgn0036008
chr3L	9508069	9508069	1	-	coding	494	494	507	18418	33067	FBgn0036008
chr3L	9511105	9511105	1	-	promoter	NA	NA	508	18417		FBgn0036008
chr3L	9511105	9511105	1	-	promoter	NA	NA	508	18418		FBgn0036008
chr3L	9511105	9511105	1	-	coding	174	174	508	18419	33075	FBgn0010408
chr3L	9511105	9511105	1	-	coding	174	174	508	18420	33075	FBgn0010408
chr3L	9511105	9511105	1	-	coding	174	174	508	18421	33075	FBgn0010408
chr3L	9511105	9511105	1	-	coding	174	174	508	18422	33075	FBgn0010408
chr3L	9511105	9511105	1	-	promoter	NA	NA	508	18423		FBgn0086075
chr3L	9511123	9511123	1	-	promoter	NA	NA	509	18417		FBgn0036008
chr3L	9511123	9511123	1	-	promoter	NA	NA	509	18418		FBgn0036008
chr3L	9511123	9511123	1	-	coding	156	156	509	18419	33075	FBgn0010408
chr3L	9511123	9511123	1	-	promoter	NA	NA	509	18419		FBgn0010408
chr3L	9511123	9511123	1	-	coding	156	156	509	18420	33075	FBgn0010408
chr3L	9511123	9511123	1	-	promoter	NA	NA	509	18420		FBgn0010408
chr3L	9511123	9511123	1	-	coding	156	156	509	18421	33075	FBgn0010408
chr3L	9511123	9511123	1	-	coding	156	156	509	18422	33075	FBgn0010408
chr3L	9511123	9511123	1	-	promoter	NA	NA	509	18423		FBgn0086075
chr3L	9512681	9512681	1	-	promoter	NA	NA	510	18419		FBgn0010408
chr3L	9512681	9512681	1	-	promoter	NA	NA	510	18420		FBgn0010408
chr3L	9512681	9512681	1	-	promoter	NA	NA	510	18421		FBgn0010408
chr3L	9512681	9512681	1	-	promoter	NA	NA	510	18422		FBgn0010408
chr3L	9512681	9512681	1	-	promoter	NA	NA	510	18423		FBgn0086075
chr3L	9512681	9512681	1	-	promoter	NA	NA	510	18424		FBgn0053703
chr3L	9512681	9512681	1	*	intergenic	NA	NA	510	NA		NA	FBgn0000451;FBgn0004390;FBgn0011569;FBgn0011802;FBgn0011836;FBgn0015321;FBgn0015618;FBgn0016081;FBgn0019644;FBgn0025866;FBgn0026404;FBgn0027567;FBgn0028429;FBgn0036009;FBgn0036010;FBgn0036014;FBgn0036015;FBgn0036016;FBgn0036018;FBgn0036019;FBgn0036020;FBgn0036022;FBgn0036023;FBgn0036024;FBgn0036028;FBgn0036029;FBgn0036030;FBgn0036031;FBgn0036032;FBgn0036035;FBgn0036036;FBgn0036038;FBgn0036039;FBg…	FBgn0000116;FBgn0000121;FBgn0000355;FBgn0000356;FBgn0000357;FBgn0000358;FBgn0001168;FBgn0001223;FBgn0001224;FBgn0001225;FBgn0001226;FBgn0001227;FBgn0001228;FBgn0001229;FBgn0003149;FBgn0004244;FBgn0004379;FBgn0005533;FBgn0010408;FBgn0011206;FBgn0011327;FBgn0011509;FBgn0011769;FBgn0011787;FBgn0015218;FBgn0015296;FBgn0016070;FBgn0017429;FBgn0017430;FBgn0017579;FBgn0020633;FBgn0023129;FBgn0023479;FBg…
chr3L	9513662	9513662	1	-	promoter	NA	NA	511	18424		FBgn0053703
chr3L	9513662	9513662	1	-	promoter	NA	NA	511	18425		FBgn0053702
chr3L	9521810	9521810	1	+	intron	3504	3504	512	15115		FBgn0264489
chr3L	9521815	9521815	1	+	intron	3499	3499	513	15115		FBgn0264489
chr3L	9524701	9524701	1	+	intron	613	613	514	15115		FBgn0264489
chr3L	9533328	9533328	1	*	intergenic	NA	NA	515	NA		NA	FBgn0000451;FBgn0004390;FBgn0011569;FBgn0011802;FBgn0011836;FBgn0015321;FBgn0015618;FBgn0016081;FBgn0019644;FBgn0025866;FBgn0026404;FBgn0027567;FBgn0028429;FBgn0036010;FBgn0036014;FBgn0036015;FBgn0036016;FBgn0036018;FBgn0036019;FBgn0036020;FBgn0036022;FBgn0036023;FBgn0036024;FBgn0036028;FBgn0036029;FBgn0036030;FBgn0036031;FBgn0036032;FBgn0036035;FBgn0036036;FBgn0036038;FBgn0036039;FBgn0036040;FBg…	FBgn0000116;FBgn0000121;FBgn0000355;FBgn0000356;FBgn0000357;FBgn0000358;FBgn0001168;FBgn0001223;FBgn0001224;FBgn0001225;FBgn0001226;FBgn0001227;FBgn0001228;FBgn0001229;FBgn0003149;FBgn0004244;FBgn0004379;FBgn0005533;FBgn0010408;FBgn0011206;FBgn0011327;FBgn0011509;FBgn0011769;FBgn0011787;FBgn0015218;FBgn0015296;FBgn0016070;FBgn0017429;FBgn0017430;FBgn0017579;FBgn0020633;FBgn0023129;FBgn0023479;FBg…
chr3L	9533668	9533668	1	*	intergenic	NA	NA	516	NA		NA	FBgn0000451;FBgn0004390;FBgn0011569;FBgn0011802;FBgn0011836;FBgn0015321;FBgn0015618;FBgn0016081;FBgn0019644;FBgn0025866;FBgn0026404;FBgn0027567;FBgn0028429;FBgn0036010;FBgn0036014;FBgn0036015;FBgn0036016;FBgn0036018;FBgn0036019;FBgn0036020;FBgn0036022;FBgn0036023;FBgn0036024;FBgn0036028;FBgn0036029;FBgn0036030;FBgn0036031;FBgn0036032;FBgn0036035;FBgn0036036;FBgn0036038;FBgn0036039;FBgn0036040;FBg…	FBgn0000116;FBgn0000121;FBgn0000355;FBgn0000356;FBgn0000357;FBgn0000358;FBgn0001168;FBgn0001223;FBgn0001224;FBgn0001225;FBgn0001226;FBgn0001227;FBgn0001228;FBgn0001229;FBgn0003149;FBgn0004244;FBgn0004379;FBgn0005533;FBgn0010408;FBgn0011206;FBgn0011327;FBgn0011509;FBgn0011769;FBgn0011787;FBgn0015218;FBgn0015296;FBgn0016070;FBgn0017429;FBgn0017430;FBgn0017579;FBgn0020633;FBgn0023129;FBgn0023479;FBg…
chr3L	9557620	9557620	1	-	intron	9508	9508	517	12343		FBgn0001222
chr3L	9557620	9557620	1	-	intron	9508	9508	517	12344		FBgn0001222
chr3L	9557642	9557642	1	-	intron	9530	9530	518	12343		FBgn0001222
chr3L	9557642	9557642	1	-	intron	9530	9530	518	12344		FBgn0001222
chr3L	9557653	9557653	1	-	intron	9541	9541	519	12343		FBgn0001222
chr3L	9557653	9557653	1	-	intron	9541	9541	519	12344		FBgn0001222
chr3L	9775847	9775847	1	-	intron	13846	13846	520	12375		FBgn0285917
chr3L	9775847	9775847	1	-	intron	5079	5079	520	12384		FBgn0063499
chr3L	9775847	9775847	1	-	intron	1358	1358	520	12386		FBgn0013983
chr3L	9775847	9775847	1	-	intron	1358	1358	520	12387		FBgn0284257
chr3L	9775847	9775847	1	-	intron	1358	1358	520	12388		FBgn0284257
chr3L	9775914	9775914	1	-	intron	13913	13913	521	12375		FBgn0285917
chr3L	9775914	9775914	1	-	intron	5146	5146	521	12384		FBgn0063499
chr3L	9775914	9775914	1	-	intron	1425	1425	521	12386		FBgn0013983
chr3L	9775914	9775914	1	-	intron	1425	1425	521	12387		FBgn0284257
chr3L	9775914	9775914	1	-	intron	1425	1425	521	12388		FBgn0284257
chr3L	10381993	10381993	1	*	intergenic	NA	NA	523	NA		NA	FBgn0000629;FBgn0001179;FBgn0003462;FBgn0010741;FBgn0010762;FBgn0011802;FBgn0013469;FBgn0014368;FBgn0020412;FBgn0025355;FBgn0026160;FBgn0027615;FBgn0029172;FBgn0036082;FBgn0036083;FBgn0036085;FBgn0036089;FBgn0036090;FBgn0036091;FBgn0036093;FBgn0036094;FBgn0036096;FBgn0036099;FBgn0036101;FBgn0036102;FBgn0036104;FBgn0036105;FBgn0036106;FBgn0036107;FBgn0036108;FBgn0036109;FBgn0036110;FBgn0036111;FBg…	FBgn0000451;FBgn0001224;FBgn0001226;FBgn0004390;FBgn0005533;FBgn0010408;FBgn0011327;FBgn0011569;FBgn0011836;FBgn0015218;FBgn0015296;FBgn0015321;FBgn0015618;FBgn0016081;FBgn0019644;FBgn0023129;FBgn0025866;FBgn0026404;FBgn0027567;FBgn0028429;FBgn0035983;FBgn0035985;FBgn0035986;FBgn0035987;FBgn0035988;FBgn0035989;FBgn0035993;FBgn0035995;FBgn0035996;FBgn0035997;FBgn0035998;FBgn0035999;FBgn0036000;FBg…
chr3L	10382850	10382850	1	*	intergenic	NA	NA	524	NA		NA	FBgn0000629;FBgn0001179;FBgn0003462;FBgn0010741;FBgn0010762;FBgn0011802;FBgn0013469;FBgn0014368;FBgn0020412;FBgn0025355;FBgn0026160;FBgn0027615;FBgn0029172;FBgn0036082;FBgn0036083;FBgn0036085;FBgn0036089;FBgn0036090;FBgn0036091;FBgn0036093;FBgn0036094;FBgn0036096;FBgn0036099;FBgn0036101;FBgn0036102;FBgn0036104;FBgn0036105;FBgn0036106;FBgn0036107;FBgn0036108;FBgn0036109;FBgn0036110;FBgn0036111;FBg…	FBgn0000451;FBgn0001226;FBgn0004390;FBgn0005533;FBgn0010408;FBgn0011327;FBgn0011569;FBgn0011836;FBgn0015218;FBgn0015296;FBgn0015321;FBgn0015618;FBgn0016081;FBgn0019644;FBgn0023129;FBgn0025866;FBgn0026404;FBgn0027567;FBgn0028429;FBgn0035983;FBgn0035985;FBgn0035986;FBgn0035987;FBgn0035988;FBgn0035989;FBgn0035993;FBgn0035995;FBgn0035996;FBgn0035997;FBgn0035998;FBgn0035999;FBgn0036000;FBgn0036004;FBg…
chr3L	10382972	10382972	1	*	intergenic	NA	NA	525	NA		NA	FBgn0000629;FBgn0001179;FBgn0003462;FBgn0010741;FBgn0010762;FBgn0011802;FBgn0013469;FBgn0014368;FBgn0020412;FBgn0025355;FBgn0026160;FBgn0027615;FBgn0029172;FBgn0036082;FBgn0036083;FBgn0036085;FBgn0036089;FBgn0036090;FBgn0036091;FBgn0036093;FBgn0036094;FBgn0036096;FBgn0036099;FBgn0036101;FBgn0036102;FBgn0036104;FBgn0036105;FBgn0036106;FBgn0036107;FBgn0036108;FBgn0036109;FBgn0036110;FBgn0036111;FBg…	FBgn0000451;FBgn0001226;FBgn0004390;FBgn0005533;FBgn0010408;FBgn0011327;FBgn0011569;FBgn0011836;FBgn0015218;FBgn0015296;FBgn0015321;FBgn0015618;FBgn0016081;FBgn0019644;FBgn0023129;FBgn0025866;FBgn0026404;FBgn0027567;FBgn0028429;FBgn0035983;FBgn0035985;FBgn0035986;FBgn0035987;FBgn0035988;FBgn0035989;FBgn0035993;FBgn0035995;FBgn0035996;FBgn0035997;FBgn0035998;FBgn0035999;FBgn0036000;FBgn0036004;FBg…
chr3L	10391985	10391985	1	*	intergenic	NA	NA	526	NA		NA	FBgn0000629;FBgn0001179;FBgn0003462;FBgn0010741;FBgn0010762;FBgn0011802;FBgn0013469;FBgn0014368;FBgn0020412;FBgn0025355;FBgn0026160;FBgn0027615;FBgn0029172;FBgn0036082;FBgn0036083;FBgn0036085;FBgn0036089;FBgn0036090;FBgn0036091;FBgn0036093;FBgn0036094;FBgn0036096;FBgn0036099;FBgn0036101;FBgn0036102;FBgn0036104;FBgn0036105;FBgn0036106;FBgn0036107;FBgn0036108;FBgn0036109;FBgn0036110;FBgn0036111;FBg…	FBgn0000451;FBgn0004390;FBgn0005533;FBgn0010408;FBgn0011327;FBgn0011569;FBgn0011836;FBgn0015218;FBgn0015296;FBgn0015321;FBgn0015618;FBgn0016081;FBgn0019644;FBgn0023129;FBgn0025866;FBgn0026404;FBgn0027567;FBgn0028429;FBgn0035983;FBgn0035985;FBgn0035986;FBgn0035987;FBgn0035988;FBgn0035989;FBgn0035993;FBgn0035995;FBgn0035996;FBgn0035997;FBgn0035998;FBgn0035999;FBgn0036000;FBgn0036004;FBgn0036005;FBg…
chr3L	10393049	10393049	1	*	intergenic	NA	NA	527	NA		NA	FBgn0000629;FBgn0001179;FBgn0003462;FBgn0010741;FBgn0010762;FBgn0011802;FBgn0013469;FBgn0014368;FBgn0020412;FBgn0025355;FBgn0026160;FBgn0027615;FBgn0029172;FBgn0036082;FBgn0036083;FBgn0036085;FBgn0036089;FBgn0036090;FBgn0036091;FBgn0036093;FBgn0036094;FBgn0036096;FBgn0036099;FBgn0036101;FBgn0036102;FBgn0036104;FBgn0036105;FBgn0036106;FBgn0036107;FBgn0036108;FBgn0036109;FBgn0036110;FBgn0036111;FBg…	FBgn0000451;FBgn0004390;FBgn0005533;FBgn0010408;FBgn0011327;FBgn0011569;FBgn0011836;FBgn0015218;FBgn0015296;FBgn0015321;FBgn0015618;FBgn0016081;FBgn0019644;FBgn0023129;FBgn0025866;FBgn0026404;FBgn0027567;FBgn0028429;FBgn0035983;FBgn0035985;FBgn0035986;FBgn0035987;FBgn0035988;FBgn0035989;FBgn0035993;FBgn0035995;FBgn0035996;FBgn0035997;FBgn0035998;FBgn0035999;FBgn0036000;FBgn0036004;FBgn0036005;FBg…
chr3L	10411952	10411952	1	+	promoter	NA	NA	528	15184		FBgn0036082
chr3L	10411952	10411952	1	+	promoter	NA	NA	528	15185		FBgn0036082
chr3L	10411952	10411952	1	-	promoter	NA	NA	528	18526		FBgn0265736
chr3L	10445129	10445129	1	*	intergenic	NA	NA	529	NA		NA	FBgn0000629;FBgn0001179;FBgn0003462;FBgn0010741;FBgn0010762;FBgn0011802;FBgn0013469;FBgn0014368;FBgn0020412;FBgn0025355;FBgn0026160;FBgn0027615;FBgn0029172;FBgn0036085;FBgn0036089;FBgn0036090;FBgn0036091;FBgn0036093;FBgn0036094;FBgn0036096;FBgn0036099;FBgn0036101;FBgn0036102;FBgn0036104;FBgn0036105;FBgn0036106;FBgn0036107;FBgn0036108;FBgn0036109;FBgn0036110;FBgn0036111;FBgn0036112;FBgn0036116;FBg…	FBgn0000451;FBgn0004390;FBgn0010408;FBgn0011327;FBgn0011569;FBgn0011836;FBgn0015321;FBgn0015618;FBgn0016081;FBgn0019644;FBgn0025866;FBgn0026404;FBgn0027567;FBgn0028429;FBgn0035995;FBgn0035996;FBgn0035997;FBgn0035998;FBgn0035999;FBgn0036000;FBgn0036004;FBgn0036005;FBgn0036007;FBgn0036008;FBgn0036009;FBgn0036010;FBgn0036014;FBgn0036015;FBgn0036016;FBgn0036018;FBgn0036019;FBgn0036020;FBgn0036022;FBg…
chr3L	10445133	10445133	1	*	intergenic	NA	NA	530	NA		NA	FBgn0000629;FBgn0001179;FBgn0003462;FBgn0010741;FBgn0010762;FBgn0011802;FBgn0013469;FBgn0014368;FBgn0020412;FBgn0025355;FBgn0026160;FBgn0027615;FBgn0029172;FBgn0036085;FBgn0036089;FBgn0036090;FBgn0036091;FBgn0036093;FBgn0036094;FBgn0036096;FBgn0036099;FBgn0036101;FBgn0036102;FBgn0036104;FBgn0036105;FBgn0036106;FBgn0036107;FBgn0036108;FBgn0036109;FBgn0036110;FBgn0036111;FBgn0036112;FBgn0036116;FBg…	FBgn0000451;FBgn0004390;FBgn0010408;FBgn0011327;FBgn0011569;FBgn0011836;FBgn0015321;FBgn0015618;FBgn0016081;FBgn0019644;FBgn0025866;FBgn0026404;FBgn0027567;FBgn0028429;FBgn0035995;FBgn0035996;FBgn0035997;FBgn0035998;FBgn0035999;FBgn0036000;FBgn0036004;FBgn0036005;FBgn0036007;FBgn0036008;FBgn0036009;FBgn0036010;FBgn0036014;FBgn0036015;FBgn0036016;FBgn0036018;FBgn0036019;FBgn0036020;FBgn0036022;FBg…
chr3L	10458400	10458400	1	*	intergenic	NA	NA	531	NA		NA	FBgn0000629;FBgn0001179;FBgn0003462;FBgn0010741;FBgn0010762;FBgn0011802;FBgn0013469;FBgn0014368;FBgn0020412;FBgn0025355;FBgn0026160;FBgn0027615;FBgn0029172;FBgn0036085;FBgn0036089;FBgn0036090;FBgn0036091;FBgn0036093;FBgn0036094;FBgn0036096;FBgn0036099;FBgn0036101;FBgn0036102;FBgn0036104;FBgn0036105;FBgn0036106;FBgn0036107;FBgn0036108;FBgn0036109;FBgn0036110;FBgn0036111;FBgn0036112;FBgn0036116;FBg…	FBgn0000451;FBgn0004390;FBgn0010408;FBgn0011327;FBgn0011569;FBgn0011836;FBgn0015321;FBgn0015618;FBgn0016081;FBgn0019644;FBgn0025866;FBgn0026404;FBgn0027567;FBgn0028429;FBgn0035999;FBgn0036000;FBgn0036004;FBgn0036005;FBgn0036007;FBgn0036008;FBgn0036009;FBgn0036010;FBgn0036014;FBgn0036015;FBgn0036016;FBgn0036018;FBgn0036019;FBgn0036020;FBgn0036022;FBgn0036023;FBgn0036024;FBgn0036028;FBgn0036029;FBg…
chr3L	10459030	10459030	1	*	intergenic	NA	NA	532	NA		NA	FBgn0000629;FBgn0001179;FBgn0003462;FBgn0010741;FBgn0010762;FBgn0011802;FBgn0013469;FBgn0014368;FBgn0020412;FBgn0025355;FBgn0026160;FBgn0027615;FBgn0029172;FBgn0036085;FBgn0036089;FBgn0036090;FBgn0036091;FBgn0036093;FBgn0036094;FBgn0036096;FBgn0036099;FBgn0036101;FBgn0036102;FBgn0036104;FBgn0036105;FBgn0036106;FBgn0036107;FBgn0036108;FBgn0036109;FBgn0036110;FBgn0036111;FBgn0036112;FBgn0036116;FBg…	FBgn0000451;FBgn0004390;FBgn0010408;FBgn0011327;FBgn0011569;FBgn0011836;FBgn0015321;FBgn0015618;FBgn0016081;FBgn0019644;FBgn0025866;FBgn0026404;FBgn0027567;FBgn0028429;FBgn0035999;FBgn0036000;FBgn0036004;FBgn0036005;FBgn0036007;FBgn0036008;FBgn0036009;FBgn0036010;FBgn0036014;FBgn0036015;FBgn0036016;FBgn0036018;FBgn0036019;FBgn0036020;FBgn0036022;FBgn0036023;FBgn0036024;FBgn0036028;FBgn0036029;FBg…
chr3L	10459271	10459271	1	-	threeUTR	611	611	533	18530		FBgn0011802
chr3L	10461955	10461955	1	+	promoter	NA	NA	534	15186		FBgn0052061
chr3L	10461955	10461955	1	-	coding	1014	1014	534	18530	33295	FBgn0011802
chr3L	10461955	10461955	1	-	coding	1014	1014	534	18531	33295	FBgn0011802
chr3L	10462084	10462084	1	+	promoter	NA	NA	535	15186		FBgn0052061
chr3L	10462084	10462084	1	-	coding	885	885	535	18530	33295	FBgn0011802
chr3L	10462084	10462084	1	-	coding	885	885	535	18531	33295	FBgn0011802
chr3L	10476265	10476265	1	*	intergenic	NA	NA	536	NA		NA	FBgn0000629;FBgn0001179;FBgn0003462;FBgn0010741;FBgn0010762;FBgn0013469;FBgn0014368;FBgn0020412;FBgn0025355;FBgn0026160;FBgn0027615;FBgn0028667;FBgn0028668;FBgn0029172;FBgn0036085;FBgn0036089;FBgn0036090;FBgn0036091;FBgn0036093;FBgn0036094;FBgn0036096;FBgn0036099;FBgn0036101;FBgn0036102;FBgn0036104;FBgn0036105;FBgn0036106;FBgn0036107;FBgn0036108;FBgn0036109;FBgn0036110;FBgn0036111;FBgn0036112;FBg…	FBgn0000451;FBgn0004390;FBgn0010408;FBgn0011327;FBgn0011569;FBgn0011802;FBgn0011836;FBgn0015321;FBgn0015618;FBgn0016081;FBgn0019644;FBgn0025866;FBgn0026404;FBgn0027567;FBgn0028429;FBgn0036004;FBgn0036005;FBgn0036007;FBgn0036008;FBgn0036009;FBgn0036010;FBgn0036014;FBgn0036015;FBgn0036016;FBgn0036018;FBgn0036019;FBgn0036020;FBgn0036022;FBgn0036023;FBgn0036024;FBgn0036028;FBgn0036029;FBgn0036030;FBg…
chr3L	10478198	10478198	1	+	promoter	NA	NA	537	15190		FBgn0286933
chr3L	10478198	10478198	1	*	intergenic	NA	NA	537	NA		NA	FBgn0000629;FBgn0001179;FBgn0003462;FBgn0010741;FBgn0010762;FBgn0013469;FBgn0014368;FBgn0020412;FBgn0025355;FBgn0026160;FBgn0027615;FBgn0028667;FBgn0028668;FBgn0029172;FBgn0036085;FBgn0036089;FBgn0036090;FBgn0036091;FBgn0036093;FBgn0036094;FBgn0036096;FBgn0036099;FBgn0036101;FBgn0036102;FBgn0036104;FBgn0036105;FBgn0036106;FBgn0036107;FBgn0036108;FBgn0036109;FBgn0036110;FBgn0036111;FBgn0036112;FBg…	FBgn0000451;FBgn0004390;FBgn0010408;FBgn0011569;FBgn0011802;FBgn0011836;FBgn0015321;FBgn0015618;FBgn0016081;FBgn0019644;FBgn0025866;FBgn0026404;FBgn0027567;FBgn0028429;FBgn0036004;FBgn0036005;FBgn0036007;FBgn0036008;FBgn0036009;FBgn0036010;FBgn0036014;FBgn0036015;FBgn0036016;FBgn0036018;FBgn0036019;FBgn0036020;FBgn0036022;FBgn0036023;FBgn0036024;FBgn0036028;FBgn0036029;FBgn0036030;FBgn0036031;FBg…
chr3L	10501580	10501580	1	-	intron	19927	19927	538	12452		FBgn0010651
chr3L	10501580	10501580	1	-	intron	19635	19635	538	12453		FBgn0010651
chr3L	10501580	10501580	1	-	intron	19635	19635	538	12454		FBgn0010651
chr3L	10501584	10501584	1	-	intron	19931	19931	539	12452		FBgn0010651
chr3L	10501584	10501584	1	-	intron	19639	19639	539	12453		FBgn0010651
chr3L	10501584	10501584	1	-	intron	19639	19639	539	12454		FBgn0010651
chr3L	10501608	10501608	1	-	intron	19955	19955	540	12452		FBgn0010651
chr3L	10501608	10501608	1	-	intron	19663	19663	540	12453		FBgn0010651
chr3L	10501608	10501608	1	-	intron	19663	19663	540	12454		FBgn0010651
chr3L	10501618	10501618	1	-	intron	19965	19965	541	12452		FBgn0010651
chr3L	10501618	10501618	1	-	intron	19673	19673	541	12453		FBgn0010651
chr3L	10501618	10501618	1	-	intron	19673	19673	541	12454		FBgn0010651
chr3L	10501649	10501649	1	-	intron	19996	19996	542	12452		FBgn0010651
chr3L	10501649	10501649	1	-	intron	19704	19704	542	12453		FBgn0010651
chr3L	10501649	10501649	1	-	intron	19704	19704	542	12454		FBgn0010651
chr3L	10501660	10501660	1	-	intron	20007	20007	543	12452		FBgn0010651
chr3L	10501660	10501660	1	-	intron	19715	19715	543	12453		FBgn0010651
chr3L	10501660	10501660	1	-	intron	19715	19715	543	12454		FBgn0010651
chr3L	10501802	10501802	1	-	intron	20149	20149	544	12452		FBgn0010651
chr3L	10501802	10501802	1	-	intron	19857	19857	544	12453		FBgn0010651
chr3L	10501802	10501802	1	-	intron	19857	19857	544	12454		FBgn0010651
chr3L	10501808	10501808	1	-	intron	20155	20155	545	12452		FBgn0010651
chr3L	10501808	10501808	1	-	intron	19863	19863	545	12453		FBgn0010651
chr3L	10501808	10501808	1	-	intron	19863	19863	545	12454		FBgn0010651
chr3L	10501826	10501826	1	-	intron	20173	20173	546	12452		FBgn0010651
chr3L	10501826	10501826	1	-	intron	19881	19881	546	12453		FBgn0010651
chr3L	10501826	10501826	1	-	intron	19881	19881	546	12454		FBgn0010651
chr3L	10502757	10502757	1	-	intron	21104	21104	547	12452		FBgn0010651
chr3L	10502757	10502757	1	-	intron	20812	20812	547	12453		FBgn0010651
chr3L	10502757	10502757	1	-	intron	20812	20812	547	12454		FBgn0010651
chr3L	10503819	10503819	1	-	intron	22166	22166	548	12452		FBgn0010651
chr3L	10503819	10503819	1	-	intron	21874	21874	548	12453		FBgn0010651
chr3L	10503819	10503819	1	-	intron	21874	21874	548	12454		FBgn0010651
chr3L	10504100	10504100	1	-	intron	22447	22447	549	12452		FBgn0010651
chr3L	10504100	10504100	1	-	intron	22155	22155	549	12453		FBgn0010651
chr3L	10504100	10504100	1	-	intron	22155	22155	549	12454		FBgn0010651
chr3L	10504151	10504151	1	-	intron	22498	22498	550	12452		FBgn0010651
chr3L	10504151	10504151	1	-	intron	22206	22206	550	12453		FBgn0010651
chr3L	10504151	10504151	1	-	intron	22206	22206	550	12454		FBgn0010651
chr3L	10504267	10504267	1	-	intron	22614	22614	551	12452		FBgn0010651
chr3L	10504267	10504267	1	-	intron	22322	22322	551	12453		FBgn0010651
chr3L	10504267	10504267	1	-	intron	22322	22322	551	12454		FBgn0010651
chr3L	10504268	10504268	1	-	intron	22615	22615	552	12452		FBgn0010651
chr3L	10504268	10504268	1	-	intron	22323	22323	552	12453		FBgn0010651
chr3L	10504268	10504268	1	-	intron	22323	22323	552	12454		FBgn0010651
chr3L	10523034	10523034	1	-	intron	40887	40887	553	12452		FBgn0010651
chr3L	10523034	10523034	1	-	intron	40595	40595	553	12453		FBgn0010651
chr3L	10523034	10523034	1	-	intron	40595	40595	553	12454		FBgn0010651
chr3L	10523034	10523034	1	-	intron	6527	6527	553	12455		FBgn0034394
chr3L	10523034	10523034	1	-	intron	6512	6512	553	12456		FBgn0034394
chr3L	10523034	10523034	1	-	intron	6527	6527	553	12459		FBgn0034396
chr3L	10523034	10523034	1	-	intron	6527	6527	553	12460		FBgn0034396
chr3L	10523034	10523034	1	-	intron	6527	6527	553	12461		FBgn0034396
chr3L	10523488	10523488	1	-	intron	41341	41341	554	12452		FBgn0010651
chr3L	10523488	10523488	1	-	intron	41049	41049	554	12453		FBgn0010651
chr3L	10523488	10523488	1	-	intron	41049	41049	554	12454		FBgn0010651
chr3L	10523488	10523488	1	-	intron	6981	6981	554	12455		FBgn0034394
chr3L	10523488	10523488	1	-	intron	6966	6966	554	12456		FBgn0034394
chr3L	10523488	10523488	1	-	intron	6981	6981	554	12459		FBgn0034396
chr3L	10523488	10523488	1	-	intron	6981	6981	554	12460		FBgn0034396
chr3L	10523488	10523488	1	-	intron	6981	6981	554	12461		FBgn0034396
chr3L	10558785	10558785	1	-	intron	76638	76638	555	12452		FBgn0010651
chr3L	10558785	10558785	1	-	intron	76346	76346	555	12453		FBgn0010651
chr3L	10558785	10558785	1	-	intron	76346	76346	555	12454		FBgn0010651
chr3L	10558785	10558785	1	-	intron	42278	42278	555	12455		FBgn0034394
chr3L	10558785	10558785	1	-	intron	42263	42263	555	12456		FBgn0034394
chr3L	10558785	10558785	1	-	intron	42278	42278	555	12459		FBgn0034396
chr3L	10558785	10558785	1	-	intron	42278	42278	555	12460		FBgn0034396
chr3L	10558785	10558785	1	-	intron	42278	42278	555	12461		FBgn0034396
chr3L	10558785	10558785	1	+	intron	21	21	555	15205		FBgn0054001
chr3L	10558785	10558785	1	+	intron	21	21	555	15206		FBgn0001179
chr3L	10558785	10558785	1	+	intron	83	83	555	15206		FBgn0001179
chr3L	10558785	10558785	1	+	intron	79	79	555	15207		FBgn0036090
chr3L	10558785	10558785	1	+	intron	141	141	555	15207		FBgn0036090
chr3L	10558785	10558785	1	+	intron	133	133	555	15208		FBgn0036090
chr3L	10558799	10558799	1	-	intron	76652	76652	556	12452		FBgn0010651
chr3L	10558799	10558799	1	-	intron	76360	76360	556	12453		FBgn0010651
chr3L	10558799	10558799	1	-	intron	76360	76360	556	12454		FBgn0010651
chr3L	10558799	10558799	1	-	intron	42292	42292	556	12455		FBgn0034394
chr3L	10558799	10558799	1	-	intron	42277	42277	556	12456		FBgn0034394
chr3L	10558799	10558799	1	-	intron	42292	42292	556	12459		FBgn0034396
chr3L	10558799	10558799	1	-	intron	42292	42292	556	12460		FBgn0034396
chr3L	10558799	10558799	1	-	intron	42292	42292	556	12461		FBgn0034396
chr3L	10558799	10558799	1	+	intron	7	7	556	15205		FBgn0054001
chr3L	10558799	10558799	1	+	intron	7	7	556	15206		FBgn0001179
chr3L	10558799	10558799	1	+	intron	69	69	556	15206		FBgn0001179
chr3L	10558799	10558799	1	+	intron	65	65	556	15207		FBgn0036090
chr3L	10558799	10558799	1	+	intron	127	127	556	15207		FBgn0036090
chr3L	10558799	10558799	1	+	intron	119	119	556	15208		FBgn0036090
chr3L	10613152	10613152	1	*	intergenic	NA	NA	557	NA		NA	FBgn0000629;FBgn0001179;FBgn0003292;FBgn0003373;FBgn0003377;FBgn0003378;FBgn0003462;FBgn0010741;FBgn0010762;FBgn0013469;FBgn0014368;FBgn0020412;FBgn0025355;FBgn0026160;FBgn0027615;FBgn0028667;FBgn0028668;FBgn0029172;FBgn0036089;FBgn0036090;FBgn0036091;FBgn0036093;FBgn0036094;FBgn0036096;FBgn0036099;FBgn0036101;FBgn0036102;FBgn0036104;FBgn0036105;FBgn0036106;FBgn0036107;FBgn0036108;FBgn0036109;FBg…	FBgn0000451;FBgn0004390;FBgn0011569;FBgn0011802;FBgn0011836;FBgn0015321;FBgn0015618;FBgn0016081;FBgn0019644;FBgn0025866;FBgn0026404;FBgn0027567;FBgn0028429;FBgn0036018;FBgn0036019;FBgn0036020;FBgn0036022;FBgn0036023;FBgn0036024;FBgn0036028;FBgn0036029;FBgn0036030;FBgn0036031;FBgn0036032;FBgn0036035;FBgn0036036;FBgn0036038;FBgn0036039;FBgn0036040;FBgn0036043;FBgn0036044;FBgn0036046;FBgn0036052;FBg…
chr3L	10919856	10919856	1	*	intergenic	NA	NA	558	NA		NA	FBgn0000404;FBgn0003292;FBgn0003373;FBgn0003377;FBgn0003378;FBgn0003462;FBgn0004381;FBgn0010741;FBgn0013469;FBgn0014368;FBgn0015278;FBgn0015828;FBgn0020412;FBgn0025355;FBgn0028667;FBgn0028668;FBgn0029172;FBgn0036112;FBgn0036116;FBgn0036117;FBgn0036118;FBgn0036121;FBgn0036124;FBgn0036125;FBgn0036126;FBgn0036128;FBgn0036131;FBgn0036133;FBgn0036134;FBgn0036135;FBgn0036136;FBgn0036138;FBgn0036139;FBg…	FBgn0000451;FBgn0000629;FBgn0001179;FBgn0010762;FBgn0011569;FBgn0011802;FBgn0026160;FBgn0026404;FBgn0027615;FBgn0036062;FBgn0036063;FBgn0036066;FBgn0036070;FBgn0036072;FBgn0036075;FBgn0036078;FBgn0036080;FBgn0036082;FBgn0036083;FBgn0036085;FBgn0036089;FBgn0036090;FBgn0036091;FBgn0036093;FBgn0036094;FBgn0036096;FBgn0036099;FBgn0036101;FBgn0036102;FBgn0036104;FBgn0036105;FBgn0036106;FBgn0036107;FBg…
chr3L	10922254	10922254	1	*	intergenic	NA	NA	559	NA		NA	FBgn0000404;FBgn0003292;FBgn0003373;FBgn0003377;FBgn0003378;FBgn0003462;FBgn0004381;FBgn0010741;FBgn0013469;FBgn0014368;FBgn0015278;FBgn0015828;FBgn0020412;FBgn0025355;FBgn0028667;FBgn0028668;FBgn0029172;FBgn0036112;FBgn0036116;FBgn0036117;FBgn0036118;FBgn0036121;FBgn0036124;FBgn0036125;FBgn0036126;FBgn0036128;FBgn0036131;FBgn0036133;FBgn0036134;FBgn0036135;FBgn0036136;FBgn0036138;FBgn0036139;FBg…	FBgn0000451;FBgn0000629;FBgn0001179;FBgn0010762;FBgn0011569;FBgn0011802;FBgn0026160;FBgn0026404;FBgn0027615;FBgn0036062;FBgn0036063;FBgn0036066;FBgn0036070;FBgn0036072;FBgn0036075;FBgn0036078;FBgn0036080;FBgn0036082;FBgn0036083;FBgn0036085;FBgn0036089;FBgn0036090;FBgn0036091;FBgn0036093;FBgn0036094;FBgn0036096;FBgn0036099;FBgn0036101;FBgn0036102;FBgn0036104;FBgn0036105;FBgn0036106;FBgn0036107;FBg…
chr3L	10922297	10922297	1	*	intergenic	NA	NA	560	NA		NA	FBgn0000404;FBgn0003292;FBgn0003373;FBgn0003377;FBgn0003378;FBgn0003462;FBgn0004381;FBgn0010741;FBgn0013469;FBgn0014368;FBgn0015278;FBgn0015828;FBgn0020412;FBgn0025355;FBgn0028667;FBgn0028668;FBgn0029172;FBgn0036112;FBgn0036116;FBgn0036117;FBgn0036118;FBgn0036121;FBgn0036124;FBgn0036125;FBgn0036126;FBgn0036128;FBgn0036131;FBgn0036133;FBgn0036134;FBgn0036135;FBgn0036136;FBgn0036138;FBgn0036139;FBg…	FBgn0000451;FBgn0000629;FBgn0001179;FBgn0010762;FBgn0011569;FBgn0011802;FBgn0026160;FBgn0026404;FBgn0027615;FBgn0036062;FBgn0036063;FBgn0036066;FBgn0036070;FBgn0036072;FBgn0036075;FBgn0036078;FBgn0036080;FBgn0036082;FBgn0036083;FBgn0036085;FBgn0036089;FBgn0036090;FBgn0036091;FBgn0036093;FBgn0036094;FBgn0036096;FBgn0036099;FBgn0036101;FBgn0036102;FBgn0036104;FBgn0036105;FBgn0036106;FBgn0036107;FBg…
chr3L	10924291	10924291	1	*	intergenic	NA	NA	561	NA		NA	FBgn0000404;FBgn0003292;FBgn0003373;FBgn0003377;FBgn0003378;FBgn0003462;FBgn0004381;FBgn0010741;FBgn0013469;FBgn0014368;FBgn0015278;FBgn0015828;FBgn0020412;FBgn0025355;FBgn0028667;FBgn0028668;FBgn0029172;FBgn0036112;FBgn0036116;FBgn0036117;FBgn0036118;FBgn0036121;FBgn0036124;FBgn0036125;FBgn0036126;FBgn0036128;FBgn0036131;FBgn0036133;FBgn0036134;FBgn0036135;FBgn0036136;FBgn0036138;FBgn0036139;FBg…	FBgn0000451;FBgn0000629;FBgn0001179;FBgn0010762;FBgn0011569;FBgn0011802;FBgn0026160;FBgn0026404;FBgn0027615;FBgn0036062;FBgn0036063;FBgn0036066;FBgn0036070;FBgn0036072;FBgn0036075;FBgn0036078;FBgn0036080;FBgn0036082;FBgn0036083;FBgn0036085;FBgn0036089;FBgn0036090;FBgn0036091;FBgn0036093;FBgn0036094;FBgn0036096;FBgn0036099;FBgn0036101;FBgn0036102;FBgn0036104;FBgn0036105;FBgn0036106;FBgn0036107;FBg…
chr3L	10941625	10941625	1	*	intergenic	NA	NA	562	NA		NA	FBgn0000404;FBgn0003292;FBgn0003373;FBgn0003377;FBgn0003378;FBgn0003462;FBgn0004381;FBgn0010741;FBgn0011723;FBgn0013469;FBgn0014368;FBgn0015278;FBgn0015828;FBgn0020412;FBgn0025355;FBgn0028667;FBgn0028668;FBgn0029172;FBgn0036112;FBgn0036116;FBgn0036117;FBgn0036118;FBgn0036121;FBgn0036124;FBgn0036125;FBgn0036126;FBgn0036128;FBgn0036131;FBgn0036133;FBgn0036134;FBgn0036135;FBgn0036136;FBgn0036138;FBg…	FBgn0000451;FBgn0000629;FBgn0001179;FBgn0010762;FBgn0011569;FBgn0011802;FBgn0026160;FBgn0026404;FBgn0027615;FBgn0036062;FBgn0036063;FBgn0036066;FBgn0036070;FBgn0036072;FBgn0036075;FBgn0036078;FBgn0036080;FBgn0036082;FBgn0036083;FBgn0036085;FBgn0036089;FBgn0036090;FBgn0036091;FBgn0036093;FBgn0036094;FBgn0036096;FBgn0036099;FBgn0036101;FBgn0036102;FBgn0036104;FBgn0036105;FBgn0036106;FBgn0036107;FBg…
chr3L	10966264	10966264	1	*	intergenic	NA	NA	563	NA		NA	FBgn0000404;FBgn0003292;FBgn0003373;FBgn0003377;FBgn0003378;FBgn0003462;FBgn0004381;FBgn0010741;FBgn0011723;FBgn0013469;FBgn0014368;FBgn0015278;FBgn0015828;FBgn0020412;FBgn0025355;FBgn0028573;FBgn0028667;FBgn0028668;FBgn0029172;FBgn0036112;FBgn0036116;FBgn0036117;FBgn0036118;FBgn0036121;FBgn0036124;FBgn0036125;FBgn0036126;FBgn0036128;FBgn0036131;FBgn0036133;FBgn0036134;FBgn0036135;FBgn0036136;FBg…	FBgn0000451;FBgn0000629;FBgn0001179;FBgn0010762;FBgn0011569;FBgn0011802;FBgn0026160;FBgn0026404;FBgn0027615;FBgn0036062;FBgn0036063;FBgn0036066;FBgn0036070;FBgn0036072;FBgn0036075;FBgn0036078;FBgn0036080;FBgn0036082;FBgn0036083;FBgn0036085;FBgn0036089;FBgn0036090;FBgn0036091;FBgn0036093;FBgn0036094;FBgn0036096;FBgn0036099;FBgn0036101;FBgn0036102;FBgn0036104;FBgn0036105;FBgn0036106;FBgn0036107;FBg…
chr3L	11024940	11024940	1	+	promoter	NA	NA	564	15249		FBgn0052079
chr3L	11024940	11024940	1	*	intergenic	NA	NA	564	NA		NA	FBgn0000404;FBgn0003292;FBgn0003373;FBgn0003377;FBgn0003378;FBgn0003462;FBgn0004381;FBgn0010741;FBgn0011723;FBgn0014368;FBgn0015278;FBgn0015828;FBgn0020412;FBgn0025355;FBgn0026432;FBgn0028573;FBgn0028667;FBgn0028668;FBgn0036116;FBgn0036117;FBgn0036118;FBgn0036121;FBgn0036124;FBgn0036125;FBgn0036126;FBgn0036128;FBgn0036131;FBgn0036133;FBgn0036134;FBgn0036135;FBgn0036136;FBgn0036138;FBgn0036139;FBg…	FBgn0000451;FBgn0000629;FBgn0001179;FBgn0010762;FBgn0011569;FBgn0011802;FBgn0013469;FBgn0026160;FBgn0027615;FBgn0029172;FBgn0036066;FBgn0036070;FBgn0036072;FBgn0036075;FBgn0036078;FBgn0036080;FBgn0036082;FBgn0036083;FBgn0036085;FBgn0036089;FBgn0036090;FBgn0036091;FBgn0036093;FBgn0036094;FBgn0036096;FBgn0036099;FBgn0036101;FBgn0036102;FBgn0036104;FBgn0036105;FBgn0036106;FBgn0036107;FBgn0036108;FBg…
chr3L	11024965	11024965	1	+	promoter	NA	NA	565	15249		FBgn0052079
chr3L	11024965	11024965	1	*	intergenic	NA	NA	565	NA		NA	FBgn0000404;FBgn0003292;FBgn0003373;FBgn0003377;FBgn0003378;FBgn0003462;FBgn0004381;FBgn0010741;FBgn0011723;FBgn0014368;FBgn0015278;FBgn0015828;FBgn0020412;FBgn0025355;FBgn0026432;FBgn0028573;FBgn0028667;FBgn0028668;FBgn0036116;FBgn0036117;FBgn0036118;FBgn0036121;FBgn0036124;FBgn0036125;FBgn0036126;FBgn0036128;FBgn0036131;FBgn0036133;FBgn0036134;FBgn0036135;FBgn0036136;FBgn0036138;FBgn0036139;FBg…	FBgn0000451;FBgn0000629;FBgn0001179;FBgn0010762;FBgn0011569;FBgn0011802;FBgn0013469;FBgn0026160;FBgn0027615;FBgn0029172;FBgn0036066;FBgn0036070;FBgn0036072;FBgn0036075;FBgn0036078;FBgn0036080;FBgn0036082;FBgn0036083;FBgn0036085;FBgn0036089;FBgn0036090;FBgn0036091;FBgn0036093;FBgn0036094;FBgn0036096;FBgn0036099;FBgn0036101;FBgn0036102;FBgn0036104;FBgn0036105;FBgn0036106;FBgn0036107;FBgn0036108;FBg…
chr3L	11025003	11025003	1	+	promoter	NA	NA	566	15249		FBgn0052079
chr3L	11025003	11025003	1	*	intergenic	NA	NA	566	NA		NA	FBgn0000404;FBgn0003292;FBgn0003373;FBgn0003377;FBgn0003378;FBgn0003462;FBgn0004381;FBgn0010741;FBgn0011723;FBgn0014368;FBgn0015278;FBgn0015828;FBgn0020412;FBgn0025355;FBgn0026432;FBgn0028573;FBgn0028667;FBgn0028668;FBgn0036116;FBgn0036117;FBgn0036118;FBgn0036121;FBgn0036124;FBgn0036125;FBgn0036126;FBgn0036128;FBgn0036131;FBgn0036133;FBgn0036134;FBgn0036135;FBgn0036136;FBgn0036138;FBgn0036139;FBg…	FBgn0000451;FBgn0000629;FBgn0001179;FBgn0010762;FBgn0011569;FBgn0011802;FBgn0013469;FBgn0026160;FBgn0027615;FBgn0029172;FBgn0036066;FBgn0036070;FBgn0036072;FBgn0036075;FBgn0036078;FBgn0036080;FBgn0036082;FBgn0036083;FBgn0036085;FBgn0036089;FBgn0036090;FBgn0036091;FBgn0036093;FBgn0036094;FBgn0036096;FBgn0036099;FBgn0036101;FBgn0036102;FBgn0036104;FBgn0036105;FBgn0036106;FBgn0036107;FBgn0036108;FBg…
chr3L	11025013	11025013	1	+	promoter	NA	NA	567	15249		FBgn0052079
chr3L	11025013	11025013	1	*	intergenic	NA	NA	567	NA		NA	FBgn0000404;FBgn0003292;FBgn0003373;FBgn0003377;FBgn0003378;FBgn0003462;FBgn0004381;FBgn0010741;FBgn0011723;FBgn0014368;FBgn0015278;FBgn0015828;FBgn0020412;FBgn0025355;FBgn0026432;FBgn0028573;FBgn0028667;FBgn0028668;FBgn0036116;FBgn0036117;FBgn0036118;FBgn0036121;FBgn0036124;FBgn0036125;FBgn0036126;FBgn0036128;FBgn0036131;FBgn0036133;FBgn0036134;FBgn0036135;FBgn0036136;FBgn0036138;FBgn0036139;FBg…	FBgn0000451;FBgn0000629;FBgn0001179;FBgn0010762;FBgn0011569;FBgn0011802;FBgn0013469;FBgn0026160;FBgn0027615;FBgn0029172;FBgn0036066;FBgn0036070;FBgn0036072;FBgn0036075;FBgn0036078;FBgn0036080;FBgn0036082;FBgn0036083;FBgn0036085;FBgn0036089;FBgn0036090;FBgn0036091;FBgn0036093;FBgn0036094;FBgn0036096;FBgn0036099;FBgn0036101;FBgn0036102;FBgn0036104;FBgn0036105;FBgn0036106;FBgn0036107;FBgn0036108;FBg…
chr3L	11025015	11025015	1	+	promoter	NA	NA	568	15249		FBgn0052079
chr3L	11025015	11025015	1	*	intergenic	NA	NA	568	NA		NA	FBgn0000404;FBgn0003292;FBgn0003373;FBgn0003377;FBgn0003378;FBgn0003462;FBgn0004381;FBgn0010741;FBgn0011723;FBgn0014368;FBgn0015278;FBgn0015828;FBgn0020412;FBgn0025355;FBgn0026432;FBgn0028573;FBgn0028667;FBgn0028668;FBgn0036116;FBgn0036117;FBgn0036118;FBgn0036121;FBgn0036124;FBgn0036125;FBgn0036126;FBgn0036128;FBgn0036131;FBgn0036133;FBgn0036134;FBgn0036135;FBgn0036136;FBgn0036138;FBgn0036139;FBg…	FBgn0000451;FBgn0000629;FBgn0001179;FBgn0010762;FBgn0011569;FBgn0011802;FBgn0013469;FBgn0026160;FBgn0027615;FBgn0029172;FBgn0036066;FBgn0036070;FBgn0036072;FBgn0036075;FBgn0036078;FBgn0036080;FBgn0036082;FBgn0036083;FBgn0036085;FBgn0036089;FBgn0036090;FBgn0036091;FBgn0036093;FBgn0036094;FBgn0036096;FBgn0036099;FBgn0036101;FBgn0036102;FBgn0036104;FBgn0036105;FBgn0036106;FBgn0036107;FBgn0036108;FBg…
chr3L	11033757	11033757	1	+	promoter	NA	NA	569	15251		FBgn0265740
chr3L	11033757	11033757	1	*	intergenic	NA	NA	569	NA		NA	FBgn0000404;FBgn0003292;FBgn0003373;FBgn0003377;FBgn0003378;FBgn0003462;FBgn0004381;FBgn0010741;FBgn0011723;FBgn0014368;FBgn0015278;FBgn0015828;FBgn0020412;FBgn0025355;FBgn0026432;FBgn0028573;FBgn0028667;FBgn0028668;FBgn0036116;FBgn0036117;FBgn0036118;FBgn0036121;FBgn0036124;FBgn0036125;FBgn0036126;FBgn0036128;FBgn0036131;FBgn0036133;FBgn0036134;FBgn0036135;FBgn0036136;FBgn0036138;FBgn0036139;FBg…	FBgn0000451;FBgn0000629;FBgn0001179;FBgn0010762;FBgn0011569;FBgn0011802;FBgn0013469;FBgn0026160;FBgn0027615;FBgn0029172;FBgn0036066;FBgn0036070;FBgn0036072;FBgn0036075;FBgn0036078;FBgn0036080;FBgn0036082;FBgn0036083;FBgn0036085;FBgn0036089;FBgn0036090;FBgn0036091;FBgn0036093;FBgn0036094;FBgn0036096;FBgn0036099;FBgn0036101;FBgn0036102;FBgn0036104;FBgn0036105;FBgn0036106;FBgn0036107;FBgn0036108;FBg…
chr3L	11033760	11033760	1	+	promoter	NA	NA	570	15251		FBgn0265740
chr3L	11033760	11033760	1	*	intergenic	NA	NA	570	NA		NA	FBgn0000404;FBgn0003292;FBgn0003373;FBgn0003377;FBgn0003378;FBgn0003462;FBgn0004381;FBgn0010741;FBgn0011723;FBgn0014368;FBgn0015278;FBgn0015828;FBgn0020412;FBgn0025355;FBgn0026432;FBgn0028573;FBgn0028667;FBgn0028668;FBgn0036116;FBgn0036117;FBgn0036118;FBgn0036121;FBgn0036124;FBgn0036125;FBgn0036126;FBgn0036128;FBgn0036131;FBgn0036133;FBgn0036134;FBgn0036135;FBgn0036136;FBgn0036138;FBgn0036139;FBg…	FBgn0000451;FBgn0000629;FBgn0001179;FBgn0010762;FBgn0011569;FBgn0011802;FBgn0013469;FBgn0026160;FBgn0027615;FBgn0029172;FBgn0036066;FBgn0036070;FBgn0036072;FBgn0036075;FBgn0036078;FBgn0036080;FBgn0036082;FBgn0036083;FBgn0036085;FBgn0036089;FBgn0036090;FBgn0036091;FBgn0036093;FBgn0036094;FBgn0036096;FBgn0036099;FBgn0036101;FBgn0036102;FBgn0036104;FBgn0036105;FBgn0036106;FBgn0036107;FBgn0036108;FBg…
chr3L	11033762	11033762	1	+	promoter	NA	NA	571	15251		FBgn0265740
chr3L	11033762	11033762	1	*	intergenic	NA	NA	571	NA		NA	FBgn0000404;FBgn0003292;FBgn0003373;FBgn0003377;FBgn0003378;FBgn0003462;FBgn0004381;FBgn0010741;FBgn0011723;FBgn0014368;FBgn0015278;FBgn0015828;FBgn0020412;FBgn0025355;FBgn0026432;FBgn0028573;FBgn0028667;FBgn0028668;FBgn0036116;FBgn0036117;FBgn0036118;FBgn0036121;FBgn0036124;FBgn0036125;FBgn0036126;FBgn0036128;FBgn0036131;FBgn0036133;FBgn0036134;FBgn0036135;FBgn0036136;FBgn0036138;FBgn0036139;FBg…	FBgn0000451;FBgn0000629;FBgn0001179;FBgn0010762;FBgn0011569;FBgn0011802;FBgn0013469;FBgn0026160;FBgn0027615;FBgn0029172;FBgn0036066;FBgn0036070;FBgn0036072;FBgn0036075;FBgn0036078;FBgn0036080;FBgn0036082;FBgn0036083;FBgn0036085;FBgn0036089;FBgn0036090;FBgn0036091;FBgn0036093;FBgn0036094;FBgn0036096;FBgn0036099;FBgn0036101;FBgn0036102;FBgn0036104;FBgn0036105;FBgn0036106;FBgn0036107;FBgn0036108;FBg…
chr3L	11038101	11038101	1	-	coding	546	546	572	18571	33357	FBgn0263776
chr3L	11038101	11038101	1	-	coding	606	606	572	18572	33357	FBgn0263776
chr3L	11038101	11038101	1	-	coding	606	606	572	18573	33357	FBgn0263776
chr3L	11038101	11038101	1	-	coding	465	465	572	18574	33357	FBgn0263776
chr3L	11038101	11038101	1	-	coding	597	597	572	18575	33357	FBgn0263776
chr3L	11038101	11038101	1	-	coding	570	570	572	18576	33357	FBgn0263776
chr3L	11038101	11038101	1	-	coding	816	816	572	18577	33357	FBgn0263776
chr3L	11180250	11180250	1	+	intron	15746	15746	573	15275		FBgn0052082
chr3L	11180250	11180250	1	+	intron	16235	16235	573	15277		FBgn0036142
chr3L	11180250	11180250	1	+	intron	16340	16340	573	15279		FBgn0036143
chr3L	11181495	11181495	1	+	intron	14501	14501	574	15275		FBgn0052082
chr3L	11181495	11181495	1	+	intron	14990	14990	574	15277		FBgn0036142
chr3L	11181495	11181495	1	+	intron	15095	15095	574	15279		FBgn0036143
chr3L	11183120	11183120	1	+	intron	13365	13365	575	15275		FBgn0052082
chr3L	11183120	11183120	1	+	intron	13365	13365	575	15277		FBgn0036142
chr3L	11183120	11183120	1	+	intron	13466	13466	575	15278		FBgn0036142
chr3L	11183120	11183120	1	+	intron	13470	13470	575	15279		FBgn0036143
chr3L	11212811	11212811	1	-	intron	403	403	576	12524		FBgn0263391
chr3L	11212811	11212811	1	-	intron	103	103	576	12525		FBgn0263391
chr3L	11212811	11212811	1	-	intron	50	50	576	12526		FBgn0263391
chr3L	11212811	11212811	1	+	promoter	NA	NA	576	15285		FBgn0261553
chr3L	11212811	11212811	1	+	promoter	NA	NA	576	15286		FBgn0261553
chr3L	11212811	11212811	1	+	promoter	NA	NA	576	15287		FBgn0261553
chr3L	11212832	11212832	1	+	coding	1839	1839	577	15284	27608	FBgn0064766
chr3L	11212832	11212832	1	+	promoter	NA	NA	577	15285		FBgn0261553
chr3L	11212832	11212832	1	+	promoter	NA	NA	577	15286		FBgn0261553
chr3L	11212832	11212832	1	+	promoter	NA	NA	577	15287		FBgn0261553
chr3L	11235203	11235203	1	+	intron	4136	4136	578	15285		FBgn0261553
chr3L	11235203	11235203	1	+	intron	8197	8197	578	15286		FBgn0261553
chr3L	11243259	11243259	1	*	intergenic	NA	NA	579	NA		NA	FBgn0000404;FBgn0000592;FBgn0000594;FBgn0002565;FBgn0003292;FBgn0003373;FBgn0003377;FBgn0003378;FBgn0004381;FBgn0011335;FBgn0011455;FBgn0011723;FBgn0013997;FBgn0015278;FBgn0015828;FBgn0017424;FBgn0022709;FBgn0022959;FBgn0026432;FBgn0027843;FBgn0028573;FBgn0028667;FBgn0028668;FBgn0036152;FBgn0036153;FBgn0036154;FBgn0036155;FBgn0036156;FBgn0036157;FBgn0036158;FBgn0036159;FBgn0036160;FBgn0036161;FBg…	FBgn0000629;FBgn0001179;FBgn0003462;FBgn0010741;FBgn0010762;FBgn0011569;FBgn0011802;FBgn0013469;FBgn0014368;FBgn0020412;FBgn0025355;FBgn0026160;FBgn0027615;FBgn0029172;FBgn0036078;FBgn0036080;FBgn0036082;FBgn0036083;FBgn0036085;FBgn0036089;FBgn0036090;FBgn0036091;FBgn0036093;FBgn0036094;FBgn0036096;FBgn0036099;FBgn0036101;FBgn0036102;FBgn0036104;FBgn0036105;FBgn0036106;FBgn0036107;FBgn0036108;FBg…
chr3L	11244603	11244603	1	*	intergenic	NA	NA	580	NA		NA	FBgn0000404;FBgn0000592;FBgn0000594;FBgn0002565;FBgn0003292;FBgn0003373;FBgn0003377;FBgn0003378;FBgn0004381;FBgn0011335;FBgn0011455;FBgn0011723;FBgn0013997;FBgn0015278;FBgn0015828;FBgn0017424;FBgn0022709;FBgn0022959;FBgn0026432;FBgn0027843;FBgn0028573;FBgn0028667;FBgn0028668;FBgn0036152;FBgn0036153;FBgn0036154;FBgn0036155;FBgn0036156;FBgn0036157;FBgn0036158;FBgn0036159;FBgn0036160;FBgn0036161;FBg…	FBgn0000629;FBgn0001179;FBgn0003462;FBgn0010741;FBgn0010762;FBgn0011569;FBgn0011802;FBgn0013469;FBgn0014368;FBgn0020412;FBgn0025355;FBgn0026160;FBgn0027615;FBgn0029172;FBgn0036078;FBgn0036080;FBgn0036082;FBgn0036083;FBgn0036085;FBgn0036089;FBgn0036090;FBgn0036091;FBgn0036093;FBgn0036094;FBgn0036096;FBgn0036099;FBgn0036101;FBgn0036102;FBgn0036104;FBgn0036105;FBgn0036106;FBgn0036107;FBgn0036108;FBg…
chr3L	11248317	11248317	1	+	promoter	NA	NA	581	15298		FBgn0265928
chr3L	11248317	11248317	1	-	promoter	NA	NA	581	18626		FBgn0265925
chr3L	11248317	11248317	1	-	promoter	NA	NA	581	18627		FBgn0265926
chr3L	11273183	11273183	1	*	intergenic	NA	NA	582	NA		NA	FBgn0000404;FBgn0000592;FBgn0000594;FBgn0002565;FBgn0003292;FBgn0003373;FBgn0003377;FBgn0003378;FBgn0004381;FBgn0011335;FBgn0011455;FBgn0011723;FBgn0013997;FBgn0015278;FBgn0015828;FBgn0017424;FBgn0022709;FBgn0022959;FBgn0026432;FBgn0027843;FBgn0028573;FBgn0028667;FBgn0028668;FBgn0036152;FBgn0036153;FBgn0036154;FBgn0036155;FBgn0036156;FBgn0036157;FBgn0036158;FBgn0036159;FBgn0036160;FBgn0036161;FBg…	FBgn0000629;FBgn0001179;FBgn0003462;FBgn0010741;FBgn0010762;FBgn0011802;FBgn0013469;FBgn0014368;FBgn0020412;FBgn0025355;FBgn0026160;FBgn0027615;FBgn0029172;FBgn0036080;FBgn0036082;FBgn0036083;FBgn0036085;FBgn0036089;FBgn0036090;FBgn0036091;FBgn0036093;FBgn0036094;FBgn0036096;FBgn0036099;FBgn0036101;FBgn0036102;FBgn0036104;FBgn0036105;FBgn0036106;FBgn0036107;FBgn0036108;FBgn0036109;FBgn0036110;FBg…
chr3L	11312902	11312902	1	+	coding	978	978	583	15302	27622	FBgn0036153
chr3L	11312935	11312935	1	+	coding	1011	1011	584	15302	27622	FBgn0036153
chr3L	11312936	11312936	1	+	coding	1012	1012	585	15302	27622	FBgn0036153
chr3L	11334489	11334489	1	*	intergenic	NA	NA	586	NA		NA	FBgn0000404;FBgn0000592;FBgn0000594;FBgn0002565;FBgn0003292;FBgn0003373;FBgn0003377;FBgn0003378;FBgn0004381;FBgn0011335;FBgn0011455;FBgn0011723;FBgn0013997;FBgn0015278;FBgn0015828;FBgn0017424;FBgn0022709;FBgn0022959;FBgn0026432;FBgn0027843;FBgn0028573;FBgn0028667;FBgn0028668;FBgn0036155;FBgn0036156;FBgn0036157;FBgn0036158;FBgn0036159;FBgn0036160;FBgn0036161;FBgn0036162;FBgn0036165;FBgn0036168;FBg…	FBgn0000629;FBgn0001179;FBgn0003462;FBgn0010741;FBgn0010762;FBgn0011802;FBgn0013469;FBgn0014368;FBgn0020412;FBgn0025355;FBgn0026160;FBgn0027615;FBgn0029172;FBgn0036082;FBgn0036083;FBgn0036085;FBgn0036089;FBgn0036090;FBgn0036091;FBgn0036093;FBgn0036094;FBgn0036096;FBgn0036099;FBgn0036101;FBgn0036102;FBgn0036104;FBgn0036105;FBgn0036106;FBgn0036107;FBgn0036108;FBgn0036109;FBgn0036110;FBgn0036111;FBg…
chr3L	11334551	11334551	1	*	intergenic	NA	NA	587	NA		NA	FBgn0000404;FBgn0000592;FBgn0000594;FBgn0002565;FBgn0003292;FBgn0003373;FBgn0003377;FBgn0003378;FBgn0004381;FBgn0011335;FBgn0011455;FBgn0011723;FBgn0013997;FBgn0015278;FBgn0015828;FBgn0017424;FBgn0022709;FBgn0022959;FBgn0026432;FBgn0027843;FBgn0028573;FBgn0028667;FBgn0028668;FBgn0036155;FBgn0036156;FBgn0036157;FBgn0036158;FBgn0036159;FBgn0036160;FBgn0036161;FBgn0036162;FBgn0036165;FBgn0036168;FBg…	FBgn0000629;FBgn0001179;FBgn0003462;FBgn0010741;FBgn0010762;FBgn0011802;FBgn0013469;FBgn0014368;FBgn0020412;FBgn0025355;FBgn0026160;FBgn0027615;FBgn0029172;FBgn0036082;FBgn0036083;FBgn0036085;FBgn0036089;FBgn0036090;FBgn0036091;FBgn0036093;FBgn0036094;FBgn0036096;FBgn0036099;FBgn0036101;FBgn0036102;FBgn0036104;FBgn0036105;FBgn0036106;FBgn0036107;FBgn0036108;FBgn0036109;FBgn0036110;FBgn0036111;FBg…
chr3L	11337642	11337642	1	*	intergenic	NA	NA	588	NA		NA	FBgn0000404;FBgn0000592;FBgn0000594;FBgn0002565;FBgn0003292;FBgn0003373;FBgn0003377;FBgn0003378;FBgn0004381;FBgn0011335;FBgn0011455;FBgn0011723;FBgn0013997;FBgn0015278;FBgn0015828;FBgn0017424;FBgn0022709;FBgn0022959;FBgn0026432;FBgn0027843;FBgn0028573;FBgn0028667;FBgn0028668;FBgn0036155;FBgn0036156;FBgn0036157;FBgn0036158;FBgn0036159;FBgn0036160;FBgn0036161;FBgn0036162;FBgn0036165;FBgn0036168;FBg…	FBgn0000629;FBgn0001179;FBgn0003462;FBgn0010741;FBgn0010762;FBgn0011802;FBgn0013469;FBgn0014368;FBgn0020412;FBgn0025355;FBgn0026160;FBgn0027615;FBgn0029172;FBgn0036082;FBgn0036083;FBgn0036085;FBgn0036089;FBgn0036090;FBgn0036091;FBgn0036093;FBgn0036094;FBgn0036096;FBgn0036099;FBgn0036101;FBgn0036102;FBgn0036104;FBgn0036105;FBgn0036106;FBgn0036107;FBgn0036108;FBgn0036109;FBgn0036110;FBgn0036111;FBg…
chr3L	11349883	11349883	1	-	promoter	NA	NA	589	18637		FBgn0266786
chr3L	11349883	11349883	1	*	intergenic	NA	NA	589	NA		NA	FBgn0000404;FBgn0000592;FBgn0000594;FBgn0002565;FBgn0003292;FBgn0003373;FBgn0003377;FBgn0003378;FBgn0004381;FBgn0011335;FBgn0011455;FBgn0011723;FBgn0013997;FBgn0015278;FBgn0015828;FBgn0017424;FBgn0022709;FBgn0022959;FBgn0026432;FBgn0027843;FBgn0028573;FBgn0028667;FBgn0028668;FBgn0036155;FBgn0036156;FBgn0036157;FBgn0036158;FBgn0036159;FBgn0036160;FBgn0036161;FBgn0036162;FBgn0036165;FBgn0036168;FBg…	FBgn0000629;FBgn0001179;FBgn0003462;FBgn0010741;FBgn0010762;FBgn0011802;FBgn0013469;FBgn0014368;FBgn0020412;FBgn0025355;FBgn0026160;FBgn0027615;FBgn0029172;FBgn0036082;FBgn0036083;FBgn0036085;FBgn0036089;FBgn0036090;FBgn0036091;FBgn0036093;FBgn0036094;FBgn0036096;FBgn0036099;FBgn0036101;FBgn0036102;FBgn0036104;FBgn0036105;FBgn0036106;FBgn0036107;FBgn0036108;FBgn0036109;FBgn0036110;FBgn0036111;FBg…
chr3L	11739003	11739003	1	+	intron	25894	25894	590	15337		FBgn0042138
chr3L	11739003	11739003	1	+	intron	26140	26140	590	15338		FBgn0042138
chr3L	11739003	11739003	1	+	intron	26197	26197	590	15339		FBgn0042138
chr3L	11887653	11887653	1	+	intron	49512	49512	591	15360		FBgn0036199
chr3L	11887653	11887653	1	+	intron	58563	58563	591	15361		FBgn0036199
chr3L	11887653	11887653	1	+	intron	67614	67614	591	15362		FBgn0052088
chr3L	11887653	11887653	1	-	threeUTR	232	232	591	18743		FBgn0036220
chr3L	11887674	11887674	1	+	intron	49491	49491	592	15360		FBgn0036199
chr3L	11887674	11887674	1	+	intron	58542	58542	592	15361		FBgn0036199
chr3L	11887674	11887674	1	+	intron	67593	67593	592	15362		FBgn0052088
chr3L	11887674	11887674	1	-	threeUTR	211	211	592	18743		FBgn0036220
chr3L	11887695	11887695	1	+	intron	49470	49470	593	15360		FBgn0036199
chr3L	11887695	11887695	1	+	intron	58521	58521	593	15361		FBgn0036199
chr3L	11887695	11887695	1	+	intron	67572	67572	593	15362		FBgn0052088
chr3L	11887695	11887695	1	-	threeUTR	190	190	593	18743		FBgn0036220
[truncated: 1,889 more rows]

## Sheet: S3
Supplementary Table 3. Candidate genes associated with adaptation for postponed reproduction in females.
seqnames	start	end	width	strand	gene_id	symbol	go_ids	go_names	descriptions	external_gene_names
chr2L	2562483	2564830	2348	-	FBgn0031432	Cyp309a1	NA	NA	NA	NA
chr2L	2573436	2575052	1617	-	FBgn0026778	Rad1	GO:0005634; GO:0006281; GO:0030896; GO:0000077; GO:0005737; GO:0005635; GO:0006974	nucleus; DNA repair; checkpoint clamp complex; DNA damage checkpoint signaling; cytoplasm; nuclear envelope; DNA damage response	Radiation insensitive 1	Rad1
chr2L	2573436	2575052	1617	-	FBgn0085343	Sws1			SWIM domain containing Srs2 interacting protein 1	Sws1
chr2L	2575280	2576997	1718	-	FBgn0031434	insv	GO:0005634; GO:0003677; GO:0045666; GO:0003714; GO:0043565; GO:0045746; GO:0045892; GO:0043035; GO:0005515; GO:0010468; GO:0010558; GO:0003682	nucleus; DNA binding; positive regulation of neuron differentiation; transcription corepressor activity; sequence-specific DNA binding; negative regulation of Notch signaling pathway; negative regulation of DNA-templated transcription; chromatin insulator sequence binding; protein binding; regulation of gene expression; negative regulation of macromolecule biosynthetic process; chromatin binding	insensitive	insv
chr2L	2885929	2954406	68478	+	FBgn0041111	lilli	GO:0005634; GO:0003677; GO:0010468; GO:0007366; GO:0000791; GO:0008023; GO:0045944; GO:0061629; GO:0007611; GO:0006355; GO:0003712; GO:0048190; GO:0051493; GO:0032783; GO:0097150; GO:0007379; GO:0032368	nucleus; DNA binding; regulation of gene expression; periodic partitioning by pair rule gene; euchromatin; transcription elongation factor complex; positive regulation of transcription by RNA polymerase II; RNA polymerase II-specific DNA-binding transcription factor binding; learning or memory; regulation of DNA-templated transcription; transcription coregulator activity; wing disc dorsal/ventral…	lilliputian	lilli
chr2L	2974859	2976862	2004	-	FBgn0031483	CG9641				CG9641
chr2L	2988116	2990075	1960	+	FBgn0025109	Bem46	GO:0016020; GO:0008474; GO:0016787; GO:0098734	membrane; palmitoyl-(protein) hydrolase activity; hydrolase activity; macromolecule depalmitoylation	Bem46	Bem46
chr2L	2999286	3016069	16784	+	FBgn0031488	Ccdc85	NA	NA	NA	NA
chr2L	3023226	3026439	3214	+	FBgn0031492	Prp40	GO:0000398; GO:0071011; GO:0003723; GO:0045292; GO:0071004; GO:0035363; GO:0005685; GO:0005515; GO:0005634; GO:0009299	mRNA splicing, via spliceosome; precatalytic spliceosome; RNA binding; mRNA cis splicing, via spliceosome; U2-type prespliceosome; histone locus body; U1 snRNP; protein binding; nucleus; mRNA transcription	pre-mRNA processing factor 40	Prp40
chr2L	3260973	3261281	309	-	FBgn0266876	lncRNA:CR45337			long non-coding RNA:CR45337	lncRNA:CR45337
chr2L	3275800	3280534	4735	-	FBgn0031514	OtopLb	GO:0016020; GO:0005886; GO:1902600; GO:0015252; GO:0034220; GO:0006811	membrane; plasma membrane; proton transmembrane transport; proton channel activity; monoatomic ion transmembrane transport; monoatomic ion transport	Otopetrin-like b	OtopLb
chr2L	3294926	3303130	8205	-	FBgn0031516	CG9663	NA	NA	NA	NA
chr2L	3327903	3329792	1890	+	FBgn0053282	CG33282	GO:0016020; GO:0005886; GO:0022857; GO:0055085; GO:0051119; GO:0008643; GO:0034219	membrane; plasma membrane; transmembrane transporter activity; transmembrane transport; sugar transmembrane transporter activity; carbohydrate transport; carbohydrate transmembrane transport		CG33282
chr2L	7999670	8004286	4617	-	FBgn0031972	Wwox	NA	NA	NA	NA
chr2L	16263556	16287730	24175	-	FBgn0001994	crp	NA	NA	NA	NA
chr2L	16794211	16796009	1799	+	FBgn0040262	Ugt37C2	GO:0016020; GO:0008194; GO:0015020; GO:0016740; GO:0016757; GO:0005789; GO:0070085	membrane; UDP-glycosyltransferase activity; glucuronosyltransferase activity; transferase activity; glycosyltransferase activity; endoplasmic reticulum membrane; glycosylation	UDP-glycosyltransferase family 37 member C2	Ugt37C2
chr2L	16799025	16801584	2560	+	FBgn0040260	Ugt37D1	GO:0016020; GO:0008194; GO:0015020; GO:0016740; GO:0016757; GO:0005789; GO:0070085	membrane; UDP-glycosyltransferase activity; glucuronosyltransferase activity; transferase activity; glycosyltransferase activity; endoplasmic reticulum membrane; glycosylation	UDP-glycosyltransferase family 37 member D1	Ugt37D1
chr2L	16802026	16821093	19068	-	FBgn0032609	CG13280	NA	NA	NA	NA
chr2L	16804884	16816069	11186	+	FBgn0086673	CG13272	NA	NA	NA	NA
chr2L	18119995	18129862	9868	+	FBgn0032666	CG5758	NA	NA	NA	NA
chr2L	18124098	18125749	1652	-	FBgn0051785	Grl36b	GO:0016020; GO:0055085; GO:0022834	membrane; transmembrane transport; ligand-gated channel activity	Gustatory receptor-like 36b	Grl36b
chr2L	18138675	18152417	13743	-	FBgn0041184	Socs36E	GO:0030718; GO:0007616; GO:0035556; GO:0046854; GO:0043697; GO:0005942; GO:0009968; GO:0046935; GO:0042059; GO:0007298; GO:0007482; GO:0008586; GO:0005118; GO:0046426; GO:0045677; GO:0045873; GO:0048802; GO:0048072; GO:0005126; GO:1905167; GO:0019221	germ-line stem cell population maintenance; long-term memory; intracellular signal transduction; phosphatidylinositol phosphate biosynthetic process; cell dedifferentiation; phosphatidylinositol 3-kinase complex; negative regulation of signal transduction; 1-phosphatidylinositol-3-kinase regulator activity; negative regulation of epidermal growth factor receptor signaling pathway; border follicle…	Suppressor of cytokine signaling at 36E	Socs36E
chr2L	18159811	18275770	115960	-	FBgn0261804	CG42750	GO:0046872; GO:0006508; GO:0098552; GO:0070573; GO:0016020; GO:0016787; GO:0008237; GO:0008233; GO:0016805	metal ion binding; proteolysis; side of membrane; ; membrane; hydrolase activity; metallopeptidase activity; peptidase activity; dipeptidase activity		CG42750
chr2L	18261073	18262298	1226	-	FBgn0266206	lncRNA:CR44901			long non-coding RNA:CR44901	lncRNA:CR44901
chr2L	18320102	18393441	73340	+	FBgn0000636	Fas3	NA	NA	NA	NA
chr2L	18509560	18513512	3953	+	FBgn0032684	Ugt301D1	NA	NA	NA	NA
chr2L	18532025	18590342	58318	-	FBgn0085370	Pde11	NA	NA	NA	NA
chr2L	19338669	19363227	24559	-	FBgn0024245	dnt	GO:0046982; GO:0016020; GO:0005524; GO:0005886; GO:0007165; GO:0007409; GO:0007411; GO:0043235; GO:0007435; GO:0016203; GO:0006468; GO:0004672; GO:0016204; GO:0016301; GO:0016740; GO:0000166; GO:0007169; GO:0010976; GO:0051897	protein heterodimerization activity; membrane; ATP binding; plasma membrane; signal transduction; axonogenesis; axon guidance; receptor complex; salivary gland morphogenesis; ; protein phosphorylation; protein kinase activity; kinase activity; transferase activity; nucleotide binding; cell surface receptor protein tyrosine kinase signaling pathway; positive regulation of neuron projection develop…	doughnut on 2	dnt
chr2L	19558916	19563049	4134	+	FBgn0264845	Tep5Psi	NA	NA	NA	NA
chr2L	19586623	19732069	145447	+	FBgn0000464	Lar	NA	NA	NA	NA
chr2L	19606569	19731561	124993	+	FBgn0267964	CG46244	NA	NA	NA	NA
chr2L	19796365	19958424	162060	+	FBgn0263873	sick	GO:0005524; GO:0016887; GO:0022008; GO:0005515; GO:0050829; GO:0007409; GO:0007015; GO:0045087; GO:0061059; GO:0007399; GO:0002376	ATP binding; ATP hydrolysis activity; neurogenesis; protein binding; defense response to Gram-negative bacterium; axonogenesis; actin filament organization; innate immune response; positive regulation of peptidoglycan recognition protein signaling pathway; nervous system development; immune system process	sickie	sick
chr2L	20758144	20768053	9910	+	FBgn0011202	dia	NA	NA	NA	NA
chr2L	21916300	21920324	4025	+	FBgn0032968	CG11634	NA	NA	NA	NA
chr2R	4546691	4565281	18591	+	FBgn0046692	Stlk	NA	NA	NA	NA
chr2R	5177965	5251022	73058	-	FBgn0053554	Nipped-A	NA	NA	NA	NA
chr2R	5804712	5860831	56120	+	FBgn0085414	dpr12	NA	NA	NA	NA
chr2R	8136986	8156654	19669	-	FBgn0263593	Lpin	GO:0005634; GO:0005737; GO:0042594; GO:0045944; GO:0006357; GO:0003713; GO:0007474; GO:0030514; GO:0032869; GO:0055088; GO:0008195; GO:0019432; GO:0009062; GO:0010565; GO:0019217; GO:0035183; GO:0016787; GO:0045893; GO:0005829; GO:0046628; GO:0009267; GO:0008587; GO:0101025; GO:0051897; GO:1901987; GO:2000001	nucleus; cytoplasm; response to starvation; positive regulation of transcription by RNA polymerase II; regulation of transcription by RNA polymerase II; transcription coactivator activity; imaginal disc-derived wing vein specification; negative regulation of BMP signaling pathway; ; lipid homeostasis; phosphatidate phosphatase activity; triglyceride biosynthetic process; fatty acid catabolic proc…	Lipin	Lpin
chr2R	8430115	8431243	1129	-	FBgn0002531	Lcp1	GO:0008010; GO:0040003; GO:0062129; GO:0042302	structural constituent of chitin-based larval cuticle; chitin-based cuticle development; ; structural constituent of cuticle	Larval cuticle protein 1	Lcp1
chr2R	8433797	8434785	989	-	FBgn0002533	Lcp2	GO:0008010; GO:0040003; GO:0062129; GO:0042302	structural constituent of chitin-based larval cuticle; chitin-based cuticle development; ; structural constituent of cuticle	Larval cuticle protein 2	Lcp2
chr2R	8435310	8436095	786	+	FBgn0002534	Lcp3	GO:0008010; GO:0040003; GO:0062129; GO:0042302	structural constituent of chitin-based larval cuticle; chitin-based cuticle development; ; structural constituent of cuticle	Larval cuticle protein 3	Lcp3
chr2R	8437647	8438495	849	+	FBgn0002535	Lcp4	GO:0008010; GO:0040003; GO:0062129; GO:0042302	structural constituent of chitin-based larval cuticle; chitin-based cuticle development; ; structural constituent of cuticle	Larval cuticle protein 4	Lcp4
chr2R	8439395	8442806	3412	-	FBgn0033292	Cyp4ad1	GO:0005789; GO:0005506; GO:0020037; GO:0016705; GO:0004497; GO:0016020; GO:0046872; GO:0005783; GO:0016491	endoplasmic reticulum membrane; iron ion binding; heme binding; oxidoreductase activity, acting on paired donors, with incorporation or reduction of molecular oxygen; monooxygenase activity; membrane; metal ion binding; endoplasmic reticulum; oxidoreductase activity	Cytochrome P450 4ad1	Cyp4ad1
chr2R	8444560	8447164	2605	+	FBgn0014469	Cyp4e2	GO:0005789; GO:0005506; GO:0020037; GO:0012505; GO:0016705; GO:0004497; GO:0016020; GO:0046872; GO:0005783; GO:0016491	endoplasmic reticulum membrane; iron ion binding; heme binding; endomembrane system; oxidoreductase activity, acting on paired donors, with incorporation or reduction of molecular oxygen; monooxygenase activity; membrane; metal ion binding; endoplasmic reticulum; oxidoreductase activity	Cytochrome P450 4e2	Cyp4e2
chr2R	8444982	8445081	100	+	FBgn0262316	mir-986			mir-986 stem loop	mir-986
chr2R	8447451	8449745	2295	+	FBgn0015034	Cyp4e1	GO:0005789; GO:0005506; GO:0020037; GO:0016705; GO:0004497; GO:0016020; GO:0046872; GO:0005783; GO:0016491	endoplasmic reticulum membrane; iron ion binding; heme binding; oxidoreductase activity, acting on paired donors, with incorporation or reduction of molecular oxygen; monooxygenase activity; membrane; metal ion binding; endoplasmic reticulum; oxidoreductase activity	Cytochrome P450 4e1	Cyp4e1
chr2R	8449664	8451904	2241	-	FBgn0002570	Mal-A1	GO:0032450; GO:0005975; GO:0016787; GO:0016798; GO:0004558	; carbohydrate metabolic process; hydrolase activity; hydrolase activity, acting on glycosyl bonds; alpha-1,4-glucosidase activity	Maltase A1	Mal-A1
chr2R	8453627	8455782	2156	+	FBgn0002569	Mal-A2	GO:0032450; GO:0005975; GO:0016787; GO:0016798; GO:0004558	; carbohydrate metabolic process; hydrolase activity; hydrolase activity, acting on glycosyl bonds; alpha-1,4-glucosidase activity	Maltase A2	Mal-A2
chr2R	8458815	8460884	2070	+	FBgn0033294	Mal-A4	GO:0032450; GO:0005975; GO:0016787; GO:0016798; GO:0004558	; carbohydrate metabolic process; hydrolase activity; hydrolase activity, acting on glycosyl bonds; alpha-1,4-glucosidase activity	Maltase A4	Mal-A4
chr2R	8462753	8465092	2340	+	FBgn0050359	Mal-A5	GO:0032450; GO:0005975; GO:0016787; GO:0016798; GO:0004558	; carbohydrate metabolic process; hydrolase activity; hydrolase activity, acting on glycosyl bonds; alpha-1,4-glucosidase activity	Maltase A5	Mal-A5
chr2R	8465158	8467595	2438	+	FBgn0050360	Mal-A6	GO:0032450; GO:0005975; GO:0016787; GO:0016798; GO:0004558	; carbohydrate metabolic process; hydrolase activity; hydrolase activity, acting on glycosyl bonds; alpha-1,4-glucosidase activity	Maltase A6	Mal-A6
chr2R	8468646	8471663	3018	-	FBgn0033296	Mal-A7	GO:0032450; GO:0005975; GO:0016787; GO:0016798; GO:0004558	; carbohydrate metabolic process; hydrolase activity; hydrolase activity, acting on glycosyl bonds; alpha-1,4-glucosidase activity	Maltase A7	Mal-A7
chr2R	8471954	8473961	2008	+	FBgn0033297	Mal-A8	GO:0032450; GO:0005975; GO:0016787; GO:0016798; GO:0004558	; carbohydrate metabolic process; hydrolase activity; hydrolase activity, acting on glycosyl bonds; alpha-1,4-glucosidase activity	Maltase A8	Mal-A8
chr2R	8473956	8532294	58339	-	FBgn0050361	mtt	GO:0016020; GO:0005886; GO:0030425; GO:0007186; GO:0004930; GO:0007200; GO:0008343; GO:0017085; GO:0007165	membrane; plasma membrane; dendrite; G protein-coupled receptor signaling pathway; G protein-coupled receptor activity; phospholipase C-activating G protein-coupled receptor signaling pathway; adult feeding behavior; response to insecticide; signal transduction	mangetout	mtt
chr2R	11756817	11814424	57608	+	FBgn0033652	ths	NA	NA	NA	NA
chr2R	12185667	12188431	2765	+	FBgn0025454	Cyp6g1	NA	NA	NA	NA
chr2R	12188338	12190377	2040	-	FBgn0033696	Cyp6g2	GO:0005789; GO:0005506; GO:0020037; GO:0016705; GO:0004497; GO:0017085; GO:0046680; GO:0046701; GO:0120511; GO:0120512; GO:0016020; GO:0046872; GO:0005783; GO:0016491	endoplasmic reticulum membrane; iron ion binding; heme binding; oxidoreductase activity, acting on paired donors, with incorporation or reduction of molecular oxygen; monooxygenase activity; response to insecticide; response to DDT; insecticide catabolic process; ; membrane; metal ion binding; endoplasmic reticulum; oxidoreductase activity	Cytochrome P450 6g2	Cyp6g2
chr2R	12259398	12278809	19412	+	FBgn0000253	Cam	GO:0005813; GO:0005819; GO:0005737; GO:0050911; GO:0007608; GO:0005829; GO:0005654; GO:0046716; GO:0007605; GO:0042052; GO:0005938; GO:0005509; GO:0005814; GO:0007099; GO:0030234; GO:0048102; GO:0051383; GO:0072499; GO:0016028; GO:0072686; GO:0016056; GO:0030496; GO:0030048; GO:0031475; GO:0031477; GO:0032036; GO:0031476; GO:0016060; GO:0071361; GO:0016247; GO:0097431; GO:0031489; GO:0070855; GO:…	centrosome; spindle; cytoplasm; detection of chemical stimulus involved in sensory perception of smell; sensory perception of smell; cytosol; nucleoplasm; muscle cell cellular homeostasis; sensory perception of sound; ; cell cortex; calcium ion binding; centriole; centriole replication; enzyme regulator activity; autophagic cell death; kinetochore organization; photoreceptor cell axon guidance; m…	Calmodulin	Cam
chr2R	12279771	12300795	21025	+	FBgn0261611	CG42700				CG42700
chr2R	12298747	12302240	3494	-	FBgn0033708	CG8850	GO:0016020; GO:0005886; GO:0035725; GO:0006836; GO:0003333; GO:0015179; GO:0005326; GO:0089718; GO:0005283; GO:0005416; GO:0046872; GO:0006814; GO:0006865; GO:0015293; GO:0006811; GO:0055085; GO:1902475; GO:1903804	membrane; plasma membrane; sodium ion transmembrane transport; neurotransmitter transport; amino acid transmembrane transport; L-amino acid transmembrane transporter activity; neurotransmitter transmembrane transporter activity; amino acid import across plasma membrane; amino acid:sodium symporter activity; amino acid:monoatomic cation symporter activity; metal ion binding; sodium ion transport; …		CG8850
chr2R	12302544	12306269	3726	-	FBgn0061197	salto	NA	NA	NA	NA
chr2R	12306528	12310412	3885	+	FBgn0033710	CG17739	GO:0046872; GO:0005576; GO:0031012; GO:0007155; GO:0004867	metal ion binding; extracellular region; extracellular matrix; cell adhesion; serine-type endopeptidase inhibitor activity		CG17739
chr2R	12310689	12313834	3146	+	FBgn0050203	CG30203	GO:0031012; GO:0007155; GO:0004867; GO:0005604	extracellular matrix; cell adhesion; serine-type endopeptidase inhibitor activity; basement membrane		CG30203
chr2R	12314117	12317573	3457	+	FBgn0050046	CG30046	GO:0031012; GO:0007155; GO:0004867; GO:0005604	extracellular matrix; cell adhesion; serine-type endopeptidase inhibitor activity; basement membrane		CG30046
chr2R	12321238	12322797	1560	+	FBgn0033712	mIF3	GO:0005739; GO:0043022; GO:0008135; GO:0006413; GO:0003743; GO:0043024; GO:0032790; GO:0070124; GO:0006412	mitochondrion; ribosome binding; translation factor activity, RNA binding; translational initiation; translation initiation factor activity; ribosomal small subunit binding; ribosome disassembly; ; translation	mitochondrial translation initiation factor 3	mIF3
chr2R	12322507	12326258	3752	-	FBgn0033713	CG8841	GO:0016020; GO:0005794; GO:0006886; GO:0005797; GO:0000138	membrane; Golgi apparatus; intracellular protein transport; Golgi medial cisterna;		CG8841
chr2R	12877004	12883168	6165	+	FBgn0002069	AspRS	NA	NA	NA	NA
chr2R	12884632	12899385	14754	+	FBgn0003975	vg	NA	NA	NA	NA
chr2R	12940323	12946347	6025	-	FBgn0004512	Mdr49	GO:0016020; GO:0005524; GO:0016887; GO:0055085; GO:0140359; GO:0016787; GO:0000166; GO:0017085; GO:0097254; GO:0005886; GO:0042626; GO:0001666; GO:0008354; GO:0009636; GO:0042908; GO:0008559; GO:0015562; GO:0043190	membrane; ATP binding; ATP hydrolysis activity; transmembrane transport; ABC-type transporter activity; hydrolase activity; nucleotide binding; response to insecticide; renal tubular secretion; plasma membrane; ATPase-coupled transmembrane transporter activity; response to hypoxia; germ cell migration; response to toxic substance; xenobiotic transport; ABC-type xenobiotic transporter activity; ef…	Multi drug resistance 49	Mdr49
chr2R	12965997	12980994	14998	-	FBgn0005624	Psc	GO:0005634; GO:0031507; GO:0003677; GO:0006338; GO:0046872; GO:0003682; GO:0008270; GO:1990841; GO:0006357; GO:0000122; GO:0010629; GO:0007419; GO:0043565; GO:0035186; GO:0031519; GO:0009948; GO:0035102; GO:0060255	nucleus; heterochromatin formation; DNA binding; chromatin remodeling; metal ion binding; chromatin binding; zinc ion binding; promoter-specific chromatin binding; regulation of transcription by RNA polymerase II; negative regulation of transcription by RNA polymerase II; negative regulation of gene expression; ventral cord development; sequence-specific DNA binding; syncytial blastoderm mitotic …	Posterior sex combs	Psc
chr2R	16488053	16489182	1130	+	FBgn0053459	CG33459	GO:0006508; GO:0004252; GO:0016020; GO:0046872; GO:0016787; GO:0008236; GO:0005576; GO:0008233	proteolysis; serine-type endopeptidase activity; membrane; metal ion binding; hydrolase activity; serine-type peptidase activity; extracellular region; peptidase activity		CG33459
chr2R	16973927	16996057	22131	+	FBgn0004580	Cbp53E	GO:0005634; GO:0030425; GO:0005829; GO:0045202; GO:0005509; GO:0043195; GO:0061175; GO:1900271; GO:0099509; GO:0097467; GO:0046872	nucleus; dendrite; cytosol; synapse; calcium ion binding; terminal bouton; type II terminal bouton; regulation of long-term synaptic potentiation; ; type III terminal bouton; metal ion binding	Calbindin 53E	Cbp53E
chr2R	17001994	17003599	1606	+	FBgn0034177	AsnRS-m	GO:0005524; GO:0005739; GO:0003676; GO:0000166; GO:0004816; GO:0006421; GO:0070145; GO:0004812; GO:0006418; GO:0016874; GO:0006412	ATP binding; mitochondrion; nucleic acid binding; nucleotide binding; asparagine-tRNA ligase activity; asparaginyl-tRNA aminoacylation; ; aminoacyl-tRNA ligase activity; tRNA aminoacylation for protein translation; ligase activity; translation	Asparaginyl-tRNA synthetase, mitochondrial	AsnRS-m
chr2R	17005451	17007501	2051	+	FBgn0034179	CG6805	GO:0005737; GO:0005886; GO:0016791; GO:0046856; GO:0004439; GO:0001726; GO:0016787; GO:0034485; GO:0046030; GO:0043005	cytoplasm; plasma membrane; phosphatase activity; phosphatidylinositol dephosphorylation; phosphatidylinositol-4,5-bisphosphate 5-phosphatase activity; ruffle; hydrolase activity; phosphatidylinositol-3,4,5-trisphosphate 5-phosphatase activity; inositol trisphosphate phosphatase activity; neuron projection		CG6805
chr2R	17027190	17044653	17464	+	FBgn0023172	RhoGEF2	GO:0046872; GO:0005737; GO:0016324; GO:0007186; GO:0045177; GO:0001664; GO:0007377; GO:0016328; GO:0007277; GO:0007349; GO:0007015; GO:0016476; GO:0090254; GO:0035277; GO:0050770; GO:0030036; GO:0045179; GO:0005085; GO:0008360; GO:0009611; GO:0016331; GO:0007370; GO:0007374; GO:0110072; GO:0070252; GO:0043519; GO:0035025; GO:0030589; GO:0045178; GO:0005826; GO:0030478; GO:0007375; GO:0031991; GO:…	metal ion binding; cytoplasm; ; G protein-coupled receptor signaling pathway; apical part of cell; G protein-coupled receptor binding; germ-band extension; pole cell development; cellularization; actin filament organization; regulation of embryonic cell shape; cell elongation involved in imaginal disc-derived wing morphogenesis; spiracle morphogenesis, open tracheal system; regulation of axonogen…	Rho guanine nucleotide exchange factor 2	RhoGEF2
chr2R	17059331	17062634	3304	-	FBgn0034186	CG8950	GO:0000127; GO:0006383; GO:0005515; GO:0008301; GO:0000995; GO:0042791	transcription factor TFIIIC complex; transcription by RNA polymerase III; protein binding; DNA binding, bending; RNA polymerase III general transcription initiation factor activity; 5S class rRNA transcription by RNA polymerase III		CG8950
chr2R	17062775	17066546	3772	+	FBgn0034187	Mov10	GO:0003723; GO:0005829; GO:0035194; GO:0043186; GO:0004386; GO:0032574; GO:1905172; GO:1990825; GO:2000637; GO:0003724; GO:0031047	RNA binding; cytosol; regulatory ncRNA-mediated post-transcriptional gene silencing; P granule; helicase activity; ; RISC complex binding; sequence-specific mRNA binding; positive regulation of miRNA-mediated gene silencing; RNA helicase activity; regulatory ncRNA-mediated gene silencing	Mov10 RISC complex RNA helicase	Mov10
chr2R	17065971	17087633	21663	-	FBgn0050460	CG30460	NA	NA	NA	NA
chr2R	17121095	17124636	3542	+	FBgn0266810	asRNA:CR45272	NA	NA	NA	NA
chr2R	17122898	17124237	1340	-	FBgn0034195	Spn53F	GO:0005615; GO:0019953; GO:0004867; GO:0030414	extracellular space; sexual reproduction; serine-type endopeptidase inhibitor activity; peptidase inhibitor activity	Serpin 53F	Spn53F
chr2R	17124764	17126369	1606	+	FBgn0000078	Amy-d	GO:0046872; GO:0003824; GO:0005975; GO:0043169; GO:0004556; GO:0016787; GO:0016798; GO:0016160	metal ion binding; catalytic activity; carbohydrate metabolic process; cation binding; alpha-amylase activity; hydrolase activity; hydrolase activity, acting on glycosyl bonds; amylase activity	Amylase distal	Amy-d
chr2R	17128480	17130334	1855	+	FBgn0034197	Cda9	GO:0005975; GO:0004099; GO:0016810; GO:0016787	carbohydrate metabolic process; chitin deacetylase activity; hydrolase activity, acting on carbon-nitrogen (but not peptide) bonds; hydrolase activity	Chitin deacetylase-like 9	Cda9
chr2R	17133445	17133750	306	+	FBgn0083936	Acp54A1	NA	NA	NA	NA
chr2R	17134129	17135345	1217	+	FBgn0034198	CG11400				CG11400
chr2R	17135595	17136325	731	+	FBgn0265541	NA				CR44391
chr2R	17136451	17136903	453	+	FBgn0034199	Gbp1	GO:0002225; GO:0005125; GO:0046330; GO:0009611; GO:0040018; GO:0002922; GO:0007200; GO:0034112; GO:0045926; GO:0071230; GO:0090277	positive regulation of antimicrobial peptide production; cytokine activity; positive regulation of JNK cascade; response to wounding; positive regulation of multicellular organism growth; positive regulation of humoral immune response; phospholipase C-activating G protein-coupled receptor signaling pathway; positive regulation of homotypic cell-cell adhesion; negative regulation of growth; cellul…	Growth-blocking peptide 1	Gbp1
chr2R	17137240	17139595	2356	+	FBgn0034200	Gbp2	GO:0005576; GO:0007165; GO:0004060; GO:0005125; GO:0016740; GO:0016746	extracellular region; signal transduction; arylamine N-acetyltransferase activity; cytokine activity; transferase activity; acyltransferase activity	Growth-blocking peptide 2	Gbp2
chr2R	17139450	17139931	482	-	FBgn0262563	CG43103	NA	NA	NA	NA
chr2R	17216549	17379376	162828	+	FBgn0265487	mbl	NA	NA	NA	NA
chr2R	17801132	17842820	41689	+	FBgn0259211	grh	NA	NA	NA	NA
chr2R	17843442	17860582	17141	+	FBgn0041585	Orai	; GO:0016020; GO:0070588; GO:0002115; GO:0015279; GO:0005246; GO:0042802; GO:0005262; GO:0034704; GO:0070886; GO:0051928; GO:0006816; GO:0034220; GO:0005886; GO:0005515; GO:0006811	; membrane; calcium ion transmembrane transport; store-operated calcium entry; store-operated calcium channel activity; calcium channel regulator activity; identical protein binding; calcium channel activity; calcium channel complex; positive regulation of calcineurin-NFAT signaling cascade; positive regulation of calcium ion transport; calcium ion transport; monoatomic ion transmembrane transpor…	Orai	Orai
chr2R	20698483	20750442	51960	+	FBgn0040726	dpr1	GO:0016020; GO:0005886; GO:0050914; GO:0035199; GO:0050808; GO:0032589; GO:0005515	membrane; plasma membrane; sensory perception of salty taste; salt aversion; synapse organization; neuron projection membrane; protein binding	defective proboscis extension response 1	dpr1
chr2R	21522420	21559977	37558	+	FBgn0003731	Egfr	GO:0016020; GO:0005524; GO:0042127; GO:0004713; GO:0006468; GO:0004672; GO:0010646; GO:0023051; GO:0004714; GO:0038127; GO:0007169; GO:0016301; GO:0016740; GO:0046872; GO:0048513; GO:0009653; GO:0009966; GO:0000166; GO:0022008; GO:0010628; GO:0005886; GO:0005515; GO:0045199; GO:0007298; GO:0007474; GO:0048749; GO:0035159; GO:0035277; GO:0008586; GO:2000134; GO:0045944; GO:0035149; GO:0016324; GO:…	membrane; ATP binding; regulation of cell population proliferation; protein tyrosine kinase activity; protein phosphorylation; protein kinase activity; regulation of cell communication; regulation of signaling; transmembrane receptor protein tyrosine kinase activity; ERBB signaling pathway; cell surface receptor protein tyrosine kinase signaling pathway; kinase activity; transferase activity; met…	Epidermal growth factor receptor	Egfr
chr2R	21820662	21831409	10748	-	FBgn0034662	CG13492	NA	NA	NA	NA
chr3L	7348313	7353622	5310	+	FBgn0019662	qm	GO:0048477; GO:0008354; GO:0042811; GO:0035050; GO:0008299; GO:0004659; GO:0004311; GO:0016740; GO:0046872; GO:0120531	oogenesis; germ cell migration; pheromone biosynthetic process; embryonic heart tube development; isoprenoid biosynthetic process; prenyltransferase activity; farnesyltranstransferase activity; transferase activity; metal ion binding;	quemao	qm
chr3L	7353578	7356713	3136	-	FBgn0035769	CTCF	GO:0005634; GO:0003677; GO:0046872; GO:0035075; GO:0003700; GO:0006357; GO:0000978; GO:0000976; GO:0043565; GO:0045892; GO:0043035; GO:0007379; GO:0043007; GO:0071514; GO:0008270; GO:0005515	nucleus; DNA binding; metal ion binding; response to ecdysone; DNA-binding transcription factor activity; regulation of transcription by RNA polymerase II; RNA polymerase II cis-regulatory region sequence-specific DNA binding; transcription cis-regulatory region binding; sequence-specific DNA binding; negative regulation of DNA-templated transcription; chromatin insulator sequence binding; segmen…	CTCF	CTCF
chr3L	7360561	7364366	3806	+	FBgn0035771	Sec63	NA	NA	NA	NA
chr3L	7364584	7369260	4677	-	FBgn0035772	Sh3beta	GO:0005737; GO:0017124; GO:0005515;	cytoplasm; ; protein binding	Sh3beta	Sh3beta
chr3L	7390742	7396013	5272	+	FBgn0035777	CG8563	NA	NA	NA	NA
chr3L	7396355	7398208	1854	+	FBgn0052379	CG32379	GO:0006508; GO:0008270; GO:0005615; GO:0004181; GO:0046872; GO:0004180; GO:0016787; GO:0008237; GO:0008233	proteolysis; zinc ion binding; extracellular space; metallocarboxypeptidase activity; metal ion binding; carboxypeptidase activity; hydrolase activity; metallopeptidase activity; peptidase activity		CG32379
chr3L	9134560	9135916	1357	+	FBgn0035964	Dhpr	GO:0005737; GO:0006559; GO:0016491; GO:0006729; GO:0004155; GO:0070402; GO:0070404; GO:0042558	cytoplasm; L-phenylalanine catabolic process; oxidoreductase activity; tetrahydrobiopterin biosynthetic process; 6,7-dihydropteridine reductase activity; ; pteridine-containing compound metabolic process	Dihydropteridine reductase	Dhpr
chr3L	9477038	9486530	9493	+	FBgn0036004	Jarid2	GO:0005634; GO:0003677; GO:0006338; GO:0000791; GO:0005737; GO:0000785; GO:0045893; GO:0010468; GO:0016706; GO:0044877; GO:0006325; GO:0005694	nucleus; DNA binding; chromatin remodeling; euchromatin; cytoplasm; chromatin; positive regulation of DNA-templated transcription; regulation of gene expression; 2-oxoglutarate-dependent dioxygenase activity; protein-containing complex binding; chromatin organization; chromosome	Jumonji, AT rich interactive domain 2	Jarid2
chr3L	9486448	9487790	1343	-	FBgn0036005	pall	GO:0000209; GO:0019005; GO:0031146; GO:0005515	protein polyubiquitination; SCF ubiquitin ligase complex; SCF-dependent proteasomal ubiquitin-dependent protein catabolic process; protein binding	pallbearer	pall
chr3L	9494555	9505328	10774	-	FBgn0036007	path	GO:0030424; GO:0043025; GO:0005886; GO:0030425; GO:0048813; GO:0005765; GO:0031902; GO:0031090; GO:0015171; GO:0040008; GO:0003333; GO:0015179; GO:0005774; GO:0043204; GO:0032536; GO:0097484; GO:0036019; GO:0016020; GO:0005737; GO:0007399; GO:0042995; GO:0005768; GO:0006865; GO:1902475; GO:0005764	axon; neuronal cell body; plasma membrane; dendrite; dendrite morphogenesis; lysosomal membrane; late endosome membrane; organelle membrane; amino acid transmembrane transporter activity; regulation of growth; amino acid transmembrane transport; L-amino acid transmembrane transporter activity; vacuolar membrane; perikaryon; regulation of cell projection size; dendrite extension; endolysosome; mem…	pathetic	path
chr3L	9506818	9509583	2766	-	FBgn0036008	CG3408	GO:0005737; GO:0016020; GO:0005515; GO:0005634; GO:0005783; GO:0005789; GO:0042645	cytoplasm; membrane; protein binding; nucleus; endoplasmic reticulum; endoplasmic reticulum membrane;		CG3408
chr3L	9509793	9511531	1739	-	FBgn0010408	RpS9	GO:0005737; GO:0005730; GO:0003723; GO:0019843; GO:0005829; GO:0003735; GO:0022627; GO:0022626; GO:0006412; GO:0032040; GO:0042274; GO:0015935; GO:0005634; GO:1990904; GO:0005840; GO:0000228; GO:0043226	cytoplasm; nucleolus; RNA binding; rRNA binding; cytosol; structural constituent of ribosome; cytosolic small ribosomal subunit; cytosolic ribosome; translation; ; small ribosomal subunit; nucleus; ribonucleoprotein complex; ribosome; nuclear chromosome; organelle	Ribosomal protein S9	RpS9
chr3L	9513645	9513959	315	-	FBgn0053701	NA	NA	NA	NA	NA
chr3L	9514119	9525544	11426	-	FBgn0053700	CG33700	NA	NA	NA	NA
chr3L	9547220	9596713	49494	+	FBgn0261555	CG42673	NA	NA	NA	NA
chr3L	9763544	9786466	22923	+	FBgn0036043	Ae2	NA	NA	NA	NA
chr3L	9908120	9967298	59179	+	FBgn0085385	bma	NA	NA	NA	NA
chr3L	10411907	10412377	471	-	FBgn0264722	lncRNA:CR43990	NA	NA	NA	NA
chr3L	10459081	10463101	4021	-	FBgn0011802	Gem3	GO:0005737; GO:0005524; GO:0003724; GO:0016787; GO:0003729; GO:0003676; GO:0010468; GO:0007528; GO:0008344; GO:0000387; GO:0032797; GO:0007629; GO:0015030; GO:0071254; GO:0022618; GO:0097504; GO:0005515; GO:0004386; GO:0000166	cytoplasm; ATP binding; RNA helicase activity; hydrolase activity; mRNA binding; nucleic acid binding; regulation of gene expression; neuromuscular junction development; adult locomotory behavior; ; flight behavior; Cajal body; cytoplasmic U snRNP body; protein-RNA complex assembly; Gemini of coiled bodies; protein binding; helicase activity; nucleotide binding	Gemin 3	Gem3
chr3L	10481412	10594012	112601	+	FBgn0052062	Rbfox1	NA	NA	NA	NA
chr3L	10557023	10559082	2060	-	FBgn0036085	CG6527	NA	NA	NA	NA
chr3L	11036358	11051371	15014	-	FBgn0263776	CG43693	GO:0003333; GO:0015179; GO:0005774; GO:0016020; GO:0005886; GO:1902475	amino acid transmembrane transport; L-amino acid transmembrane transporter activity; vacuolar membrane; membrane; plasma membrane; L-alpha-amino acid transmembrane transport		CG43693
chr3L	11176954	11197536	20583	-	FBgn0036144	GlcAT-P	NA	NA	NA	NA
chr3L	11210786	11214097	3312	+	FBgn0064766	CG7600				CG7600
chr3L	11232972	11236218	3247	-	FBgn0036150	Ir68a	NA	NA	NA	NA
chr3L	11248129	11251001	2873	+	FBgn0265928	lncRNA:CR44717			long non-coding RNA:CR44717	lncRNA:CR44717
chr3L	11311747	11313397	1651	+	FBgn0036153	CG7573	GO:0046872; GO:0005789; GO:0006508; GO:0004222; GO:0071586; GO:0016020; GO:0016787	metal ion binding; endoplasmic reticulum membrane; proteolysis; metalloendopeptidase activity; ; membrane; hydrolase activity		CG7573
chr3L	11733589	11766182	32594	-	FBgn0036202	loaf	NA	NA	NA	NA
chr3L	11850645	11938872	88228	-	FBgn0266100	CG44837	NA	NA	NA	NA
chr3L	11887259	11889010	1752	-	FBgn0036220	CG5897	GO:0005576; GO:0008061; GO:0030312	extracellular region; chitin binding; external encapsulating structure		CG5897
chr3L	13521907	13803400	281494	-	FBgn0264001	bru3	NA	NA	NA	NA
chr3L	13867414	13903236	35823	-	FBgn0264006	dysc	GO:0005929; GO:0005886; GO:0046716; GO:0008582; GO:0042052; GO:0045475; GO:0045202; GO:1900074; GO:0072499; GO:0002142; GO:0032426; GO:0005515; GO:0042995	cilium; plasma membrane; muscle cell cellular homeostasis; ; synapse; negative regulation of neuromuscular synaptic transmission; photoreceptor cell axon guidance; stereocilia ankle link complex; protein binding; cell projection	dyschronic	dysc
chr3L	14412828	14536276	123449	-	FBgn0087007	bbg	NA	NA	NA	NA
chr3L	14672839	14747868	75030	+	FBgn0259175	ome	GO:0005886; GO:0006508; GO:0008236; GO:0008239; GO:0016020; GO:0016787; GO:0017171	plasma membrane; proteolysis; serine-type peptidase activity; dipeptidyl-peptidase activity; membrane; hydrolase activity; serine hydrolase activity	omega	ome
chr3L	15610631	15612828	2198	-	FBgn0036520	CG13449	NA	NA	NA	NA
chr3L	15613184	15647762	34579	-	FBgn0259236	comm3	NA	NA	NA	NA
chr3L	15925805	15954797	28993	-	FBgn0000489	Pka-C3	NA	NA	NA	NA
chr3L	16137802	16164701	26900	-	FBgn0036576	CG5151	NA	NA	NA	NA
chr3L	16271282	16271918	637	+	FBgn0036589	CG13067				CG13067
chr3L	16325083	16326757	1675	-	FBgn0036608	CG13040	NA	NA	NA	NA
chr3L	16370938	16378566	7629	-	FBgn0036621	roq	GO:0046872; GO:0008270; GO:0000209; GO:0061630; GO:0003723; GO:0003729; GO:0000932; GO:0006511; GO:0000288; GO:0003725; GO:0010494; GO:0035613; GO:0016740; GO:0005737; GO:0060255	metal ion binding; zinc ion binding; protein polyubiquitination; ubiquitin protein ligase activity; RNA binding; mRNA binding; P-body; ubiquitin-dependent protein catabolic process; ; double-stranded RNA binding; RNA stem-loop binding; transferase activity; cytoplasm; regulation of macromolecule metabolic process	roquin	roq
chr3L	16615866	16647882	32017	-	FBgn0000017	Abl	NA	NA	NA	NA
chr3L	19298623	19337609	38987	-	FBgn0003089	pip	NA	NA	NA	NA
chr3L	20024687	20027835	3149	-	FBgn0036931	CG14183	GO:0005524; GO:0016887; GO:0005515	ATP binding; ATP hydrolysis activity; protein binding		CG14183
chr3L	20295802	20296971	1170	-	FBgn0036964	FRG1	GO:0071013; GO:0005737; GO:0005730; GO:0006364; GO:0051015; GO:0007517; GO:0070828; GO:0030018; GO:0015030; GO:0055120; GO:0005634; GO:0042254	catalytic step 2 spliceosome; cytoplasm; nucleolus; rRNA processing; actin filament binding; muscle organ development; heterochromatin organization; Z disc; Cajal body; striated muscle dense body; nucleus;	FSHD region gene 1	FRG1
chr3L	20413604	20424309	10706	+	FBgn0036985	zye	GO:0016324; GO:0007160; GO:0003383; GO:0007015; GO:0016476; GO:0005214; GO:0000902	; cell-matrix adhesion; apical constriction; actin filament organization; regulation of embryonic cell shape; structural constituent of chitin-based cuticle; cell morphogenesis	zye	zye
chr3L	20424424	20426071	1648	-	FBgn0036986	CG5282	GO:0046872; GO:0006508; GO:0098552; GO:0070573; GO:0016020; GO:0016787	metal ion binding; proteolysis; side of membrane; ; membrane; hydrolase activity		CG5282
chr3L	20442419	20450580	8162	+	FBgn0036993	CG5910	GO:0016020	membrane		CG5910
chr3L	20454690	20464862	10173	-	FBgn0036995	atk	NA	NA	NA	NA
chr3L	20460683	20462274	1592	+	FBgn0036996	mag	GO:0016788; GO:0016042; GO:0004806; GO:0031410; GO:0042632; GO:0006629; GO:0070328; GO:0004771; GO:0016787; GO:0016298	hydrolase activity, acting on ester bonds; lipid catabolic process; triacylglycerol lipase activity; cytoplasmic vesicle; ; lipid metabolic process; triglyceride homeostasis; sterol ester esterase activity; hydrolase activity; lipase activity	magro	mag
chr3L	21075581	21131159	55579	-	FBgn0020294	ko	NA	NA	NA	NA
chr3L	21266680	21268335	1656	-	FBgn0037063	CG9391	GO:0046872; GO:0005737; GO:0007165; GO:0046854; GO:0006020; GO:0006021; GO:0008934; GO:0052832; GO:0052833; GO:0016787; GO:0052834	metal ion binding; cytoplasm; signal transduction; phosphatidylinositol phosphate biosynthetic process; inositol metabolic process; inositol biosynthetic process; ; inositol monophosphate 3-phosphatase activity; inositol monophosphate 4-phosphatase activity; hydrolase activity; inositol monophosphate phosphatase activity		CG9391
chr3L	21268392	21270580	2189	-	FBgn0037064	CG9389	GO:0046872; GO:0005737; GO:0007165; GO:0046854; GO:0006020; GO:0006021; GO:0008934; GO:0052832; GO:0052833; GO:0016787; GO:0052834	metal ion binding; cytoplasm; signal transduction; phosphatidylinositol phosphate biosynthetic process; inositol metabolic process; inositol biosynthetic process; ; inositol monophosphate 3-phosphatase activity; inositol monophosphate 4-phosphatase activity; hydrolase activity; inositol monophosphate phosphatase activity		CG9389
chr3L	21270722	21280243	9522	-	FBgn0012034	AcCoAS	GO:0003987; GO:0016208; GO:0019427; GO:0005524; GO:0016874; GO:0000166	acetate-CoA ligase activity; ; acetyl-CoA biosynthetic process from acetate; ATP binding; ligase activity; nucleotide binding	Acetyl Coenzyme A synthase	AcCoAS
chr3L	21613797	21617376	3580	-	FBgn0037105	S1P	GO:0016020; GO:0006508; GO:0008236; GO:0005794; GO:0004252; GO:0016787; GO:0006629; GO:0005783; GO:0005789; GO:0008233; GO:0000139; GO:0008203; GO:0008202	membrane; proteolysis; serine-type peptidase activity; Golgi apparatus; serine-type endopeptidase activity; hydrolase activity; lipid metabolic process; endoplasmic reticulum; endoplasmic reticulum membrane; peptidase activity; ; cholesterol metabolic process; steroid metabolic process	Site-1 protease	S1P
chr3L	21617623	21619873	2251	+	FBgn0037106	CG11307				CG11307
chr3L	21620000	21625647	5648	-	FBgn0037107	CG7166	GO:0030424; GO:0043025; GO:0005886; GO:0007156; GO:0050808; GO:0008046; GO:0005515; GO:0016020; GO:0030154; GO:0009653; GO:0007411	axon; neuronal cell body; plasma membrane; homophilic cell adhesion via plasma membrane adhesion molecules; synapse organization; axon guidance receptor activity; protein binding; membrane; cell differentiation; anatomical structure morphogenesis; axon guidance		CG7166
chr3L	21625806	21628571	2766	+	FBgn0037108	Alg11	GO:0005789; GO:0016757; GO:0006487; GO:0006490; GO:0004377; GO:0016020; GO:0016740; GO:0005783; GO:0006486; GO:0006488	endoplasmic reticulum membrane; glycosyltransferase activity; protein N-linked glycosylation; obsolete oligosaccharide-lipid intermediate biosynthetic process; GDP-Man:Man3GlcNAc2-PP-Dol alpha-1,2-mannosyltransferase activity; membrane; transferase activity; endoplasmic reticulum; protein glycosylation; dolichol-linked oligosaccharide biosynthetic process	ALG11, alpha-1,2-mannosyltransferase	Alg11
chr3L	21628325	21634446	6122	-	FBgn0037109	MED1	GO:0045944; GO:0006357; GO:0003712; GO:0016592; GO:0005634	positive regulation of transcription by RNA polymerase II; regulation of transcription by RNA polymerase II; transcription coregulator activity; mediator complex; nucleus	Mediator complex subunit 1	MED1
chr3L	21636643	21637314	672	-	FBgn0267617	asRNA:CR45955	NA	NA	NA	NA
chr3L	21640995	21642599	1605	+	FBgn0052446	Atox1	GO:0046872; GO:0005829; GO:0055070; GO:0016531; GO:0006825; GO:0006811	metal ion binding; cytosol; copper ion homeostasis; ; copper ion transport; monoatomic ion transport	Antioxidant 1 copper chaperone	Atox1
chr3L	21644958	21666306	21349	+	FBgn0264711	CG43980	GO:0046982; GO:0005515	protein heterodimerization activity; protein binding		CG43980
chr3L	21745359	21770534	25176	-	FBgn0037130	Syn1	NA	NA	NA	NA
chr3L	21757157	21758046	890	+	FBgn0037131	CG14564				CG14564
chr3L	21844788	21932702	87915	+	FBgn0262737	mub	NA	NA	NA	NA
chr3L	22136090	22247702	111613	+	FBgn0037153	olf413	NA	NA	NA	NA
chr3L	22293044	22407863	114820	-	FBgn0004449	Ten-m	; GO:0046982; GO:0005737; GO:0008045; GO:0043025; GO:0042803; GO:0005886; GO:0031012; GO:0031594; GO:0007274; GO:0045211; GO:0008039; GO:0007155; GO:0042051; GO:0043005; GO:0001745; GO:0016200; GO:0022416; GO:0042802; GO:0048499; GO:0051124; GO:0050808; GO:0048790; GO:2000331; GO:0031122; GO:0045467; GO:0048058; GO:0097090; GO:0001941; GO:0034110; GO:0099559; GO:0034116; GO:0040017; GO:0031005; G…	; protein heterodimerization activity; cytoplasm; motor neuron axon guidance; neuronal cell body; protein homodimerization activity; plasma membrane; extracellular matrix; neuromuscular junction; neuromuscular synaptic transmission; postsynaptic membrane; synaptic target recognition; cell adhesion; compound eye photoreceptor development; neuron projection; compound eye morphogenesis; chaeta devel…	Tenascin major	Ten-m
chr3L	22348168	22407547	59380	-	FBgn0267624	lncRNA:CR45962	NA	NA	NA	NA
chr3L	24324866	24401655	76790	+	FBgn0259697	NA	NA	NA	NA	NA
chr3R	4750035	4777490	27456	+	FBgn0010750	atms	NA	NA	NA	NA
chr3R	4750409	4773197	22789	-	FBgn0264907	CG44098	GO:0016020; GO:0022857; GO:0055085	membrane; transmembrane transporter activity; transmembrane transport		CG44098
chr3R	4817980	4821432	3453	-	FBgn0037282	CG14657				CG14657
chr3R	5077779	5087072	9294	-	FBgn0010313	corto	GO:0005700; GO:0005634; GO:0003677; GO:0003682; GO:0005813; GO:0005737; GO:0042803; GO:0010468; GO:0051301; GO:0007474; GO:0007076; GO:0042802; GO:0060429; GO:0035102; GO:0035098; GO:0005515; GO:0005856; GO:0005694	polytene chromosome; nucleus; DNA binding; chromatin binding; centrosome; cytoplasm; protein homodimerization activity; regulation of gene expression; cell division; imaginal disc-derived wing vein specification; mitotic chromosome condensation; identical protein binding; epithelium development; PRC1 complex; ESC/E(Z) complex; protein binding; cytoskeleton; chromosome	corto	corto
chr3R	5150908	5170121	19214	+	FBgn0037295	dpr16	NA	NA	NA	NA
chr3R	5170004	5217456	47453	-	FBgn0259212	cno	GO:0007165; GO:0005911; GO:0005938; GO:0031267; GO:0045880; GO:0050839; GO:0005912; GO:0007155; GO:0090175; GO:0007391; GO:0048749; GO:0014009; GO:0016318; GO:0000132; GO:0016028; GO:0046328; GO:0009898; GO:0016330; GO:0019904; GO:0032880; GO:0048598; GO:0048730; GO:0005515; GO:0005524; GO:0000166	signal transduction; cell-cell junction; cell cortex; small GTPase binding; positive regulation of smoothened signaling pathway; cell adhesion molecule binding; adherens junction; cell adhesion; regulation of establishment of planar polarity; dorsal closure; compound eye development; glial cell proliferation; ; establishment of mitotic spindle orientation; regulation of JNK cascade; cytoplasmic s…	canoe	cno
chr3R	5219657	5221548	1892	+	FBgn0037297	CG1116	GO:0005829; GO:0005794; GO:0000139; GO:0031267; GO:0042147; GO:0034066	cytosol; Golgi apparatus; ; small GTPase binding; retrograde transport, endosome to Golgi; Ric1-Rgp1 guanyl-nucleotide exchange factor complex		CG1116
chr3R	5221632	5223365	1734	-	FBgn0037298	CG2604	GO:0016020; GO:0016491; GO:0005811; GO:0009247; GO:0005739	membrane; oxidoreductase activity; lipid droplet; glycolipid biosynthetic process; mitochondrion		CG2604
chr3R	5237651	5251745	14095	-	FBgn0260462	CtsF	NA	NA	NA	NA
chr3R	5240014	5240735	722	-	FBgn0053293	CG33293	NA	NA	NA	NA
chr3R	6896253	6999228	102976	-	FBgn0260642	Antp	GO:0005634; GO:0003677; GO:0000981; GO:0003700; GO:0006355; GO:0006357; GO:0005737; GO:0045944; GO:0000122; GO:0007419; GO:0007507; GO:0048542; GO:0014019; GO:0000978; GO:0043565; GO:0009952; GO:0009948; GO:0050767; GO:0042694; GO:0007384; GO:0007383; GO:0005515	nucleus; DNA binding; DNA-binding transcription factor activity, RNA polymerase II-specific; DNA-binding transcription factor activity; regulation of DNA-templated transcription; regulation of transcription by RNA polymerase II; cytoplasm; positive regulation of transcription by RNA polymerase II; negative regulation of transcription by RNA polymerase II; ventral cord development; heart developme…	Antennapedia	Antp
chr3R	7037878	7039678	1801	+	FBgn0266238	lncRNA:CR44933	NA	NA	NA	NA
chr3R	7094596	7124185	29590	-	FBgn0261238	Alh	GO:0007526; GO:0005634; GO:0042393; GO:0003700; GO:0006357; GO:0006355; GO:0007482; GO:0002168; GO:0031491; GO:0007591; GO:0046872; GO:0008270	larval somatic muscle development; nucleus; histone binding; DNA-binding transcription factor activity; regulation of transcription by RNA polymerase II; regulation of DNA-templated transcription; haltere development; instar larval development; nucleosome binding; molting cycle, chitin-based cuticle; metal ion binding; zinc ion binding	Alhambra	Alh
chr3R	7159229	7162936	3708	-	FBgn0267569	asRNA:CR45909	NA	NA	NA	NA
chr3R	7162808	7183702	20895	+	FBgn0002306	sas	GO:0016020; GO:0016324; GO:0005886; GO:0005615; GO:0005178; GO:0007155; GO:0007411; GO:0005102; GO:0070062; GO:0002168; GO:0005198; GO:0099156; GO:0045597; GO:0005515	membrane; ; plasma membrane; extracellular space; integrin binding; cell adhesion; axon guidance; signaling receptor binding; instar larval development; structural molecule activity; positive regulation of cell differentiation; protein binding	stranded at second	sas
chr3R	7186994	7200941	13948	+	FBgn0086372	lap	NA	NA	NA	NA
chr3R	7224414	7241138	16725	+	FBgn0037487	thw	NA	NA	NA	NA
chr3R	7241760	7244006	2247	+	FBgn0037488	CG14607	GO:0005576; GO:0008061	extracellular region; chitin binding		CG14607
chr3R	7248151	7249738	1588	-	FBgn0037491	CG1227	GO:0005737; GO:0005524; GO:0004674; GO:0006468; GO:0045793; GO:0004672; GO:0016301; GO:0016740; GO:0000166	cytoplasm; ATP binding; protein serine/threonine kinase activity; protein phosphorylation; ; protein kinase activity; kinase activity; transferase activity; nucleotide binding		CG1227
chr3R	7252063	7265703	13641	-	FBgn0001112	Gld	NA	NA	NA	NA
chr3R	7272617	7309629	37013	-	FBgn0267337	rn	GO:0046872; GO:0009887; GO:0005634; GO:0008270; GO:0030154; GO:0048731; GO:0009653; ; GO:0000981; GO:0000977; GO:0006357; GO:0000122; GO:0000978; GO:0001708; GO:0007480; GO:0048749; GO:0045892; GO:0022416	metal ion binding; animal organ morphogenesis; nucleus; zinc ion binding; cell differentiation; system development; anatomical structure morphogenesis; ; DNA-binding transcription factor activity, RNA polymerase II-specific; RNA polymerase II transcription regulatory region sequence-specific DNA binding; regulation of transcription by RNA polymerase II; negative regulation of transcription by RNA…	rotund	rn
chr3R	7346730	7347836	1107	+	FBgn0051501	nxf4	GO:0005515	protein binding	nuclear export factor 4	nxf4
chr3R	7570281	7639434	69154	-	FBgn0083963	Nlg3	NA	NA	NA	NA
chr3R	8105332	8122294	16963	+	FBgn0243512	puc	GO:0005737; GO:0005829; GO:0005794; GO:0005783; GO:0017018; GO:0007561; GO:0008340; GO:1903688; GO:0010389; GO:0004721; GO:0006979; GO:0046843; GO:0007391; GO:0009306; GO:0016311; GO:0030707; GO:0046529; GO:0048749; GO:0034599; GO:0006470; GO:0030036; GO:0042060; GO:0007254; GO:0043066; GO:0071907; GO:0008544; GO:0008362; GO:0033550; GO:0017017; GO:0043409; GO:0008330; GO:0008579; GO:0046844; GO:…	cytoplasm; cytosol; Golgi apparatus; endoplasmic reticulum; ; imaginal disc eversion; determination of adult lifespan; positive regulation of border follicle cell migration; regulation of G2/M transition of mitotic cell cycle; phosphoprotein phosphatase activity; response to oxidative stress; dorsal appendage formation; dorsal closure; protein secretion; dephosphorylation; follicle cell of egg ch…	puckered	puc
chr3R	8112699	8114003	1305	-	FBgn0265419	lncRNA:CR44331	NA	NA	NA	NA
chr3R	8122725	8125273	2549	+	FBgn0037549	CG7878	GO:0005524; GO:0003723; GO:0003724; GO:0016787; GO:0003729; GO:0003676; GO:0010468; GO:0043229; GO:0004386; GO:0000166; GO:0031047	ATP binding; RNA binding; RNA helicase activity; hydrolase activity; mRNA binding; nucleic acid binding; regulation of gene expression; intracellular organelle; helicase activity; nucleotide binding; regulatory ncRNA-mediated gene silencing		CG7878
chr3R	8126605	8129835	3231	+	FBgn0037551	Arl8	NA	NA	NA	NA
chr3R	8147368	8181444	34077	-	FBgn0001138	grn	NA	NA	NA	NA
chr3R	8225279	8232178	6900	-	FBgn0267111	lncRNA:CR45551	NA	NA	NA	NA
chr3R	8236632	8240515	3884	-	FBgn0037555	Ada2b	GO:0005700; GO:0005634; GO:0003677; GO:0006338; GO:0003682; GO:0008270; GO:0006357; GO:0006355; GO:0035222; GO:0003713; GO:0000124; GO:0070461; GO:2000331; GO:0046872; GO:0005515; GO:0045893; GO:0070775	polytene chromosome; nucleus; DNA binding; chromatin remodeling; chromatin binding; zinc ion binding; regulation of transcription by RNA polymerase II; regulation of DNA-templated transcription; wing disc pattern formation; transcription coactivator activity; SAGA complex; SAGA-type complex; regulation of terminal button organization; metal ion binding; protein binding; positive regulation of DNA…	transcriptional Adaptor 2b	Ada2b
chr3R	8364328	8477617	113290	-	FBgn0266801	CG45263	NA	NA	NA	NA
chr3R	10972381	11050175	77795	+	FBgn0083950	side-VI	NA	NA	NA	NA
chr3R	11088420	11089356	937	+	FBgn0263403	CG43449	NA	NA	NA	NA
chr3R	11882790	11892382	9593	+	FBgn0051368	CG31368	NA	NA	NA	NA
chr3R	11883938	11887168	3231	-	FBgn0037960	mthl5	GO:0016020; GO:0005886; GO:0042594; GO:0007186; GO:0008340; GO:0004888; GO:0004930; GO:0007166; GO:0003007; GO:0007165	membrane; plasma membrane; response to starvation; G protein-coupled receptor signaling pathway; determination of adult lifespan; transmembrane signaling receptor activity; G protein-coupled receptor activity; cell surface receptor signaling pathway; heart morphogenesis; signal transduction	methuselah-like 5	mthl5
chr3R	12623762	12627829	4068	-	FBgn0005671	Vha55	NA	NA	NA	NA
chr3R	12640163	12642482	2320	-	FBgn0038070	CG6753	GO:0016788; GO:0016042; GO:0004806; GO:0006629; GO:0016787; GO:0016298	hydrolase activity, acting on ester bonds; lipid catabolic process; triacylglycerol lipase activity; lipid metabolic process; hydrolase activity; lipase activity		CG6753
chr3R	12654577	12660860	6284	+	FBgn0038072	CG6225	NA	NA	NA	NA
chr3R	12662831	12673959	11129	+	FBgn0038073	CG14395	NA	NA	NA	NA
chr3R	12674608	12676084	1477	+	FBgn0038074	Gnmt	GO:0032259; GO:0005829; GO:0008340; GO:0009267; GO:0006730; GO:0042802; GO:0070328; GO:0033353; GO:1904047; GO:0016594; GO:0051289; GO:0005542; GO:0006111; GO:0017174; GO:0046498; GO:0046500; GO:0050843; GO:1901052; GO:1901054; GO:0016740; GO:0005737; GO:0008168	methylation; cytosol; determination of adult lifespan; cellular response to starvation; one-carbon metabolic process; identical protein binding; triglyceride homeostasis; S-adenosylmethionine cycle; S-adenosyl-L-methionine binding; ; protein homotetramerization; folic acid binding; regulation of gluconeogenesis; S-adenosylhomocysteine metabolic process; S-adenosylmethionine metabolic process; S-a…	Glycine N-methyltransferase	Gnmt
chr3R	12691743	12694232	2490	+	FBgn0011745	Arp1	GO:0005524; GO:0007018; GO:0000278; GO:0008089; GO:1904115; GO:0005869; GO:0008090; GO:0019896; GO:0005737; GO:0005856; GO:0000166	ATP binding; microtubule-based movement; mitotic cell cycle; anterograde axonal transport; axon cytoplasm; dynactin complex; retrograde axonal transport; axonal transport of mitochondrion; cytoplasm; cytoskeleton; nucleotide binding	Actin-related protein 1	Arp1
chr3R	12697322	12704875	7554	+	FBgn0016693	Past1	NA	NA	NA	NA
chr3R	12727759	12728459	701	+	FBgn0265162	lncRNA:CR44231			long non-coding RNA:CR44231	lncRNA:CR44231
chr3R	12739642	12741417	1776	+	FBgn0038082	Ugt37A2	GO:0016020; GO:0008194; GO:0016740; GO:0016757; GO:0005789; GO:0070085	membrane; UDP-glycosyltransferase activity; transferase activity; glycosyltransferase activity; endoplasmic reticulum membrane; glycosylation	UDP-glycosyltransferase family 37 member A2	Ugt37A2
chr3R	12744672	12745388	717	-	FBgn0267958	lncRNA:CR46238			long non-coding RNA:CR46238	lncRNA:CR46238
chr3R	12746036	12783216	37181	-	FBgn0038084	beat-Vc	GO:0007157	heterophilic cell-cell adhesion via plasma membrane cell adhesion molecules	beaten path Vc	beat-Vc
chr3R	13040165	13042770	2606	-	FBgn0003450	snk	GO:0006508; GO:0004252; GO:0031638; GO:0009950; GO:0160032; GO:0005615; GO:0016787; GO:0008236; GO:0005576; GO:0045087; GO:0008233; GO:0004175; GO:0016485	proteolysis; serine-type endopeptidase activity; zymogen activation; dorsal/ventral axis specification; Toll receptor ligand protein activation cascade; extracellular space; hydrolase activity; serine-type peptidase activity; extracellular region; innate immune response; peptidase activity; endopeptidase activity; protein processing	snake	snk
chr3R	13044759	13047388	2630	+	FBgn0001217	Hsc70-2	GO:0005634; GO:0005737; GO:0005524; GO:0031072; GO:0051085; GO:0016887; GO:0042026; GO:0140662; GO:0044183; GO:0005886; GO:0005829; GO:0000166; GO:0006950	nucleus; cytoplasm; ATP binding; heat shock protein binding; chaperone cofactor-dependent protein refolding; ATP hydrolysis activity; ; protein folding chaperone; plasma membrane; cytosol; nucleotide binding; response to stress	Heat shock protein 70 cognate 2	Hsc70-2
chr3R	13057755	13078124	20370	+	FBgn0004666	sim	NA	NA	NA	NA
chr3R	13208754	13214465	5712	-	FBgn0038126	CG8483	NA	NA	NA	NA
chr3R	13222951	13259517	36567	-	FBgn0000024	Ace	NA	NA	NA	NA
chr3R	13338330	13345106	6777	+	FBgn0038140	PK2-R1	GO:0016020; GO:0005886; GO:0007186; GO:0007218; GO:0008188; GO:0004930; GO:0036401; GO:0007165	membrane; plasma membrane; G protein-coupled receptor signaling pathway; neuropeptide signaling pathway; neuropeptide receptor activity; G protein-coupled receptor activity; ; signal transduction	Pyrokinin 2 receptor 1	PK2-R1
chr3R	13361816	13366910	5095	-	FBgn0086371	Elp6	GO:0005634; GO:0005819; GO:0005874; GO:0005829; GO:0046628; GO:0035011; GO:0002098; GO:0008103; GO:0005158; GO:0033588; GO:0061867; GO:0005737; GO:0005856	nucleus; spindle; microtubule; cytosol; positive regulation of insulin receptor signaling pathway; melanotic encapsulation of foreign target; tRNA wobble uridine modification; oocyte microtubule cytoskeleton polarization; insulin receptor binding; elongator holoenzyme complex; ; cytoplasm; cytoskeleton	Elongator complex protein 6	Elp6
chr3R	13373104	13379775	6672	-	FBgn0038143	CG9813				CG9813
chr3R	13409543	13415286	5744	-	FBgn0041711	yellow-e	NA	NA	NA	NA
chr3R	13667046	13674542	7497	-	FBgn0038165	Task6	GO:0046982; GO:0016020; GO:0005886; GO:0005267; GO:0015271; GO:0022841; GO:0030322; GO:0071805; GO:0034220; GO:0006813; GO:0006811	protein heterodimerization activity; membrane; plasma membrane; potassium channel activity; outward rectifier potassium channel activity; potassium ion leak channel activity; stabilization of membrane potential; potassium ion transmembrane transport; monoatomic ion transmembrane transport; potassium ion transport; monoatomic ion transport	TWIK-related acid-sensitive K[+] channel 6	Task6
chr3R	13676549	13679430	2882	+	FBgn0038167	Lkb1	GO:0005634; GO:0046872; GO:0007052; GO:0005737; GO:0005524; GO:0043065; GO:0004674; GO:0005768; GO:0005938; GO:0008340; GO:0016325; GO:0030010; GO:0030709; GO:0055059; GO:1904263; GO:0035556; GO:0008284; GO:0007391; GO:0001558; GO:0006468; GO:0046328; GO:0042593; GO:0007291; GO:0004672; GO:0009898; GO:0030295; GO:0043539; GO:0010897; GO:0045201; GO:0072697; GO:0016301; GO:0016740; GO:0005515; GO:…	nucleus; metal ion binding; mitotic spindle organization; cytoplasm; ATP binding; positive regulation of apoptotic process; protein serine/threonine kinase activity; endosome; cell cortex; determination of adult lifespan; ; establishment of cell polarity; border follicle cell delamination; asymmetric neuroblast division; positive regulation of TORC1 signaling; intracellular signal transduction; p…	Lkb1 kinase	Lkb1
chr3R	13700565	13703164	2600	+	FBgn0002937	ninaB	GO:0046872; GO:0004497; GO:0007604; GO:0016063; GO:0042572; GO:0042574; GO:0007603; GO:0003834; GO:0106422; GO:0016121; GO:0010436; GO:0035238; GO:0009110; GO:0016119; GO:0016702; GO:0016491	metal ion binding; monooxygenase activity; phototransduction, UV; ; phototransduction, visible light; beta-carotene 15,15'-dioxygenase activity; carotene catabolic process; vitamin A biosynthetic process; vitamin biosynthetic process; carotene metabolic process; oxidoreductase activity, acting on single donors with incorporation of molecular oxygen, incorporation of two atoms of oxygen; oxidoredu…	neither inactivation nor afterpotential B	ninaB
chr3R	13706757	13709129	2373	+	FBgn0038173	Adgf-C	NA	NA	NA	NA
chr3R	13709159	13709939	781	-	FBgn0051469	Argp	GO:0005737; GO:0004725; GO:0070062; GO:0006470; GO:0003993; GO:0098627; GO:0016787; GO:0004721	cytoplasm; protein tyrosine phosphatase activity; ; protein dephosphorylation; acid phosphatase activity; hydrolase activity; phosphoprotein phosphatase activity	Arginine phosphatase	Argp
chr3R	13710017	13711835	1819	-	FBgn0040076	primo-2	GO:0005737; GO:0004725; GO:0006470; GO:0003993; GO:0004726; GO:0016787; GO:0004721	cytoplasm; protein tyrosine phosphatase activity; protein dephosphorylation; acid phosphatase activity; non-membrane spanning protein tyrosine phosphatase activity; hydrolase activity; phosphoprotein phosphatase activity	primo-2	primo-2
chr3R	13710017	13711835	1819	-	FBgn0040077	primo-1	GO:0005634; GO:0005737; GO:0004725; GO:0006470; GO:0003993; GO:0004726; GO:0016787; GO:0004721	nucleus; cytoplasm; protein tyrosine phosphatase activity; protein dephosphorylation; acid phosphatase activity; non-membrane spanning protein tyrosine phosphatase activity; hydrolase activity; phosphoprotein phosphatase activity	primo-1	primo-1
chr3R	13715207	13764667	49461	+	FBgn0085412	kmr	NA	NA	NA	NA
chr3R	13833497	13837991	4495	-	FBgn0266464	Nsf2	GO:0046872; GO:0005737; GO:0005524; GO:0007424; GO:0060439; GO:0035002; GO:0008582; GO:0016887; GO:0007274; GO:0015031; GO:0006891; GO:0016192; GO:0098793; GO:0043001; GO:0007430; GO:0005795; GO:0035494; GO:0016787; GO:0000166; GO:0065008; GO:0045202	metal ion binding; cytoplasm; ATP binding; open tracheal system development; trachea morphogenesis; liquid clearance, open tracheal system; ; ATP hydrolysis activity; neuromuscular synaptic transmission; protein transport; intra-Golgi vesicle-mediated transport; vesicle-mediated transport; presynapse; Golgi to plasma membrane protein transport; terminal branching, open tracheal system; Golgi stac…	N-ethylmaleimide-sensitive factor 2	Nsf2
chr3R	14391683	14481713	90031	-	FBgn0285955	cv-c	NA	NA	NA	NA
chr3R	14577217	14608079	30863	+	FBgn0020299	stumps	NA	NA	NA	NA
chr3R	15150375	15191242	40868	+	FBgn0038295	Gyc88E	GO:0020037; GO:0004383; GO:0035556; GO:0006182; GO:0009190; GO:0016849; GO:0046982; GO:0046872; GO:0042803; GO:0003924; GO:0005525; GO:0008074; GO:0001666; GO:0000302; GO:0038060; GO:0070482; GO:0019899; GO:0019825; GO:0019934; GO:0019826; GO:0070025; GO:0070026; GO:0055085; GO:0016020; GO:0022857; GO:0005524; GO:0005737; GO:0016829; GO:0000166; GO:0009975; GO:0006171	heme binding; guanylate cyclase activity; intracellular signal transduction; cGMP biosynthetic process; cyclic nucleotide biosynthetic process; phosphorus-oxygen lyase activity; protein heterodimerization activity; metal ion binding; protein homodimerization activity; GTPase activity; GTP binding; guanylate cyclase complex, soluble; response to hypoxia; response to reactive oxygen species; ; resp…	Guanylyl cyclase at 88E	Gyc88E
chr3R	15170625	15181510	10886	-	FBgn0038294	Mf	GO:0031672; GO:0005863	A band; striated muscle myosin thick filament	Myofilin	Mf
chr3R	15203069	15206447	3379	-	FBgn0028984	Spn88Ea	NA	NA	NA	NA
chr3R	15209204	15211347	2144	+	FBgn0038300	Mau2	GO:0005634; GO:0007059; GO:0005654; GO:0000785; GO:0003690; GO:0007411; GO:0051301; GO:0007064; GO:0034088; GO:0032116; GO:0005515	nucleus; chromosome segregation; nucleoplasm; chromatin; double-stranded DNA binding; axon guidance; cell division; mitotic sister chromatid cohesion; maintenance of mitotic sister chromatid cohesion; SMC loading complex; protein binding	Mau2 sister chromatid cohesion factor	Mau2
chr3R	15232212	15242236	10025	-	FBgn0045035	tefu	GO:0005634; GO:0051276; GO:0005737; GO:0005524; GO:0045824; GO:0004674; GO:0006281; GO:1904262; GO:0106310; GO:0045494; GO:0000706; GO:0030717; GO:0006974; GO:2000134; GO:0006302; GO:0016301; GO:0000781; GO:0000723; GO:0008630; GO:0043687; GO:0031509; GO:0000077; GO:0007095; GO:0034351; GO:0035173; GO:0005515; GO:0016740; GO:0006325; GO:0000166; GO:0005694	nucleus; chromosome organization; cytoplasm; ATP binding; negative regulation of innate immune response; protein serine/threonine kinase activity; DNA repair; negative regulation of TORC1 signaling; ; meiotic DNA double-strand break processing; oocyte karyosome formation; DNA damage response; negative regulation of G1/S transition of mitotic cell cycle; double-strand break repair; kinase activity…	telomere fusion	tefu
chr3R	15242687	15246614	3928	+	FBgn0266599	Hsc70-4	GO:0005634; GO:0071011; GO:0071013; GO:0005737; GO:0005524; GO:0005886; GO:0016787; GO:0005829; GO:0031072; GO:0051085; GO:0048471; GO:0016887; GO:0035194; GO:0016192; GO:0007411; GO:0007399; GO:0098793; GO:0007269; GO:0030707; GO:0042026; GO:0051087; GO:0140662; GO:0061077; GO:0044183; GO:0007413; GO:0070922; GO:0097753; GO:0061738; GO:0035967; GO:0005515; GO:0000166; GO:0006457; GO:0006950	nucleus; precatalytic spliceosome; catalytic step 2 spliceosome; cytoplasm; ATP binding; plasma membrane; hydrolase activity; cytosol; heat shock protein binding; chaperone cofactor-dependent protein refolding; perinuclear region of cytoplasm; ATP hydrolysis activity; regulatory ncRNA-mediated post-transcriptional gene silencing; vesicle-mediated transport; axon guidance; nervous system developme…	Heat shock protein 70 cognate 4	Hsc70-4
chr3R	15281371	15308779	27409	+	FBgn0003721	Tm1	NA	NA	NA	NA
chr3R	15402598	15407070	4473	-	FBgn0038337	CG6125	GO:0016020; GO:0005886; GO:0055085; GO:0015116; GO:1902476; GO:1902358	membrane; plasma membrane; transmembrane transport; sulfate transmembrane transporter activity; chloride transmembrane transport; sulfate transmembrane transport		CG6125
chr3R	15920898	15932887	11990	+	FBgn0038385	Fbxl7	GO:0005911; GO:0045177; GO:0019005; GO:0031146; GO:0016567; GO:0035332; GO:0032880; GO:0045571; GO:0045926; GO:0030163; GO:0007449; GO:0005515	cell-cell junction; apical part of cell; SCF ubiquitin ligase complex; SCF-dependent proteasomal ubiquitin-dependent protein catabolic process; protein ubiquitination; positive regulation of hippo signaling; regulation of protein localization; ; negative regulation of growth; protein catabolic process; proximal/distal pattern formation, imaginal disc; protein binding	F-box and leucine-rich repeat protein 7	Fbxl7
chr3R	16502770	16571363	68594	+	FBgn0259244	CG42342	; GO:0016020; GO:0005886; GO:0005615; GO:0062023; GO:0030198; GO:0005581; GO:0030020; GO:0005604	; membrane; plasma membrane; extracellular space; collagen-containing extracellular matrix; extracellular matrix organization; collagen trimer; extracellular matrix structural constituent conferring tensile strength; basement membrane		CG42342
chr3R	17152995	17202130	49136	-	FBgn0038492	Mur89F	NA	NA	NA	NA
chr3R	17232253	17265049	32797	-	FBgn0038494	beat-IIb	NA	NA	NA	NA
chr3R	17320004	17366119	46116	-	FBgn0038498	beat-IIa	NA	NA	NA	NA
chr3R	17413077	17413639	563	+	FBgn0262003	CG42821	GO:0005515	protein binding		CG42821
chr3R	17627127	17629012	1886	+	FBgn0038531	CG14325	GO:0005737; GO:0005856; GO:0036126; GO:0030317; GO:0005515	cytoplasm; cytoskeleton; ; flagellated sperm motility; protein binding		CG14325
chr3R	17647679	17669985	22307	+	FBgn0038532	CG14322	GO:0005634; GO:0000209; GO:0003723; GO:0043130; GO:0005515	nucleus; protein polyubiquitination; RNA binding; ubiquitin binding; protein binding		CG14322
chr3R	17719454	17722955	3502	+	FBgn0261987	Pxt	GO:0046872; GO:0007306; GO:0007304; GO:0020037; GO:0005615; GO:0004601; GO:0006979; GO:0140825; GO:0030707; GO:0042744; GO:0001516; GO:0042743; GO:0016491; GO:0005576; GO:0098869; GO:0022412	metal ion binding; egg chorion assembly; chorion-containing eggshell formation; heme binding; extracellular space; peroxidase activity; response to oxidative stress; lactoperoxidase activity; follicle cell of egg chamber development; hydrogen peroxide catabolic process; prostaglandin biosynthetic process; hydrogen peroxide metabolic process; oxidoreductase activity; extracellular region; cellular…	Peroxinectin-like	Pxt
chr3R	17750129	17763188	13060	-	FBgn0038542	TyrR	NA	NA	NA	NA
chr3R	17768272	17794490	26219	-	FBgn0262562	CG43102	GO:0030036; GO:0005085; GO:0035025; GO:0005515; GO:0005737	actin cytoskeleton organization; guanyl-nucleotide exchange factor activity; positive regulation of Rho protein signal transduction; protein binding; cytoplasm		CG43102
chr3R	18090803	18135583	44781	+	FBgn0003499	sr	GO:0007417; GO:0000981; GO:0016925; GO:0006357; GO:0061665; GO:0000978; GO:0007517; GO:0007525; GO:0007427; GO:0007398; GO:0007390; GO:0005634; GO:0003677; GO:0008270; GO:0046872; GO:0005737; GO:0010468; GO:0009887	central nervous system development; DNA-binding transcription factor activity, RNA polymerase II-specific; protein sumoylation; regulation of transcription by RNA polymerase II; SUMO ligase activity; RNA polymerase II cis-regulatory region sequence-specific DNA binding; muscle organ development; somatic muscle development; epithelial cell migration, open tracheal system; ectoderm development; ger…	stripe	sr
chr3R	18157693	18158297	605	+	FBgn0266564	lncRNA:CR45103			long non-coding RNA:CR45103	lncRNA:CR45103
chr3R	18158345	18159924	1580	-	FBgn0266565	asRNA:CR45104	NA	NA	NA	NA
chr3R	18158701	18159471	771	+	FBgn0038568	CG14315	GO:0016020	membrane		CG14315
chr3R	18183656	18185715	2060	-	FBgn0038575	CG7208				CG7208
chr3R	18189072	18191265	2194	+	FBgn0038578	MED17	GO:0005634; GO:0005721; GO:0045944; GO:0006357; GO:0140297; GO:0003712; GO:0016592; GO:0070847; GO:0045498; GO:0060260; GO:0005515; GO:0003713; GO:0005694	nucleus; pericentric heterochromatin; positive regulation of transcription by RNA polymerase II; regulation of transcription by RNA polymerase II; DNA-binding transcription factor binding; transcription coregulator activity; mediator complex; core mediator complex; ; regulation of transcription initiation by RNA polymerase II; protein binding; transcription coactivator activity; chromosome	Mediator complex subunit 17	MED17
chr3R	18192494	18199595	7102	-	FBgn0011481	Ssdp	GO:0005634; GO:0045944; GO:0006355; GO:0003697; GO:0005515; GO:0003677; GO:0090263; GO:0006357; GO:0009880; GO:0098847	nucleus; positive regulation of transcription by RNA polymerase II; regulation of DNA-templated transcription; single-stranded DNA binding; protein binding; DNA binding; positive regulation of canonical Wnt signaling pathway; regulation of transcription by RNA polymerase II; embryonic pattern specification; sequence-specific single stranded DNA binding	Sequence-specific single-stranded DNA-binding protein	Ssdp
chr3R	18239420	18242159	2740	-	FBgn0038588	CG7156	GO:0005524; GO:0004674; GO:0035091; GO:0007399; GO:0006468; GO:0005811; GO:0004672; GO:0016740	ATP binding; protein serine/threonine kinase activity; phosphatidylinositol binding; nervous system development; protein phosphorylation; lipid droplet; protein kinase activity; transferase activity		CG7156
chr3R	18316075	18328942	12868	-	FBgn0286852	naz	NA	NA	NA	NA
chr3R	18414273	18545586	131314	-	FBgn0004652	fru	NA	NA	NA	NA
chr3R	18984025	19022436	38412	+	FBgn0026239	gukh	GO:0005737; GO:0005856; GO:0003779; GO:0030036; GO:0034237; GO:0008104; GO:0030674; GO:0045179; GO:0043195; GO:0005515; GO:0042734	cytoplasm; cytoskeleton; actin binding; actin cytoskeleton organization; protein kinase A regulatory subunit binding; protein localization; protein-macromolecule adaptor activity; apical cortex; terminal bouton; protein binding; presynaptic membrane	GUK-holder	gukh
chr3R	19033538	19044693	11156	+	FBgn0038676	CG6026	GO:0005634; GO:0006338; GO:0006357; GO:0003712	nucleus; chromatin remodeling; regulation of transcription by RNA polymerase II; transcription coregulator activity		CG6026
chr3R	19164211	19170576	6366	+	FBgn0010768	sqz	NA	NA	NA	NA
chr3R	19180659	19201096	20438	+	FBgn0051475	myd	GO:0016020; GO:0005783; GO:0045202; GO:0005509; GO:0005802; GO:0017156; GO:0098917; GO:0099558	membrane; endoplasmic reticulum; synapse; calcium ion binding; trans-Golgi network; calcium-ion regulated exocytosis; retrograde trans-synaptic signaling; maintenance of synapse structure	mayday	myd
chr3R	19847311	19854403	7093	+	FBgn0038735	MICU3	GO:0005509; GO:0036444; GO:1990246; GO:0051560; GO:0006851; GO:0005739; GO:0005743; GO:0005758	calcium ion binding; calcium import into the mitochondrion; uniplex complex; mitochondrial calcium ion homeostasis; mitochondrial calcium ion transmembrane transport; mitochondrion; mitochondrial inner membrane; mitochondrial intermembrane space	Mitochondrial calcium uptake 3	MICU3
chr3R	19853908	19861291	7384	-	FBgn0261984	Ire1	GO:0005524; GO:0004674; GO:0006402; GO:0004521; GO:0007030; GO:0009267; GO:0034976; GO:0051082; GO:0006468; GO:0004672; GO:0043484; GO:0006642; GO:0061541; GO:0006397; GO:0030968; GO:0046621; GO:0055088; GO:0004540; GO:0001751; GO:0070059; GO:0036498; GO:1990604; GO:0005515; GO:0016020; GO:0016301; GO:0016740; GO:0046872; GO:0016787; GO:0005783; GO:0005789; GO:0010468; GO:0000166; GO:0106310; GO:…	ATP binding; protein serine/threonine kinase activity; mRNA catabolic process; RNA endonuclease activity; Golgi organization; cellular response to starvation; response to endoplasmic reticulum stress; unfolded protein binding; protein phosphorylation; protein kinase activity; regulation of RNA splicing; triglyceride mobilization; rhabdomere morphogenesis; mRNA processing; endoplasmic reticulum un…	Inositol-requiring enzyme-1	Ire1
chr3R	19890689	19898738	8050	+	FBgn0038744	CG4733	GO:0000159; GO:0005509; GO:0019888	; calcium ion binding; protein phosphatase regulator activity		CG4733
chr3R	20560865	20573000	12136	+	FBgn0038803	CG5191	NA	NA	NA	NA
chr3R	23227727	23248903	21177	-	FBgn0039064	CG4467	NA	NA	NA	NA
chr3R	26235325	26252932	17608	+	FBgn0267730	lncRNA:CR46061	NA	NA	NA	NA
chr3R	28146880	28240526	93647	+	FBgn0085383	CG34354	NA	NA	NA	NA
chr3R	28484557	28486062	1506	+	FBgn0039585	CG1894	GO:0005634; GO:0000791; GO:0003682; GO:0000785; GO:0006357; GO:0006355; GO:0003712; GO:0035267; GO:0072487; GO:0000781; GO:0044545; GO:0004402; GO:0046972; GO:0016740; GO:0006338; GO:0016746; GO:0061733	nucleus; euchromatin; chromatin binding; chromatin; regulation of transcription by RNA polymerase II; regulation of DNA-templated transcription; transcription coregulator activity; NuA4 histone acetyltransferase complex; MSL complex; chromosome, telomeric region; NSL complex; histone acetyltransferase activity; histone H4K16 acetyltransferase activity; transferase activity; chromatin remodeling; …		CG1894
chr3R	28870606	28887709	17104	-	FBgn0053203	CG33203	NA	NA	NA	NA
chr3R	28878024	28880122	2099	-	FBgn0039612	Nepl19	GO:0046872; GO:0005886; GO:0006508; GO:0008237; GO:0004222; GO:0016787; GO:0008233	metal ion binding; plasma membrane; proteolysis; metallopeptidase activity; metalloendopeptidase activity; hydrolase activity; peptidase activity	Neprilysin-like 19	Nepl19
chr3R	28925004	28970372	45369	-	FBgn0039617	DIP-gamma	NA	NA	NA	NA
chr3R	28992977	29020406	27430	-	FBgn0039620	wat	GO:0005737; GO:0016324; GO:0005777; GO:0035002; GO:0045177; GO:0035149; GO:0035336; GO:0080019; GO:0102965; GO:0016020; GO:0006629; GO:0005886; GO:0016491; GO:0016620; GO:1901568	cytoplasm; ; peroxisome; liquid clearance, open tracheal system; apical part of cell; lumen formation, open tracheal system; long-chain fatty-acyl-CoA metabolic process; alcohol-forming very long-chain fatty acyl-CoA reductase activity; alcohol-forming long-chain fatty acyl-CoA reductase activity; membrane; lipid metabolic process; plasma membrane; oxidoreductase activity; oxidoreductase activity…	waterproof	wat
chrX	1242740	1275284	32545	-	FBgn0028550	Atf3	GO:0005634; GO:0003677; GO:0000981; GO:0003700; GO:0006357; GO:0000978; GO:0006355; GO:0043565; GO:0006955; GO:0010883; GO:0055088; GO:0005515	nucleus; DNA binding; DNA-binding transcription factor activity, RNA polymerase II-specific; DNA-binding transcription factor activity; regulation of transcription by RNA polymerase II; RNA polymerase II cis-regulatory region sequence-specific DNA binding; regulation of DNA-templated transcription; sequence-specific DNA binding; immune response; ; lipid homeostasis; protein binding	Activating transcription factor 3	Atf3
chrX	1669570	1673608	4039	+	FBgn0001189	hfw	GO:0035075; GO:0035556; GO:0008076; GO:0099104; GO:0035073; GO:0005249; GO:0044325; GO:0005515	response to ecdysone; intracellular signal transduction; voltage-gated potassium channel complex; ; pupariation; voltage-gated potassium channel activity; transmembrane transporter binding; protein binding	halfway	hfw
chrX	1673110	1692768	19659	-	FBgn0023531	CG32809	; GO:0005737	; cytoplasm		CG32809
chrX	1920166	1922874	2709	-	FBgn0023512	eIF2Bepsilon	GO:0005829; GO:0009058; GO:0005085; GO:0016779; GO:0006413; GO:0003743; GO:0005851; GO:0031369; GO:0005515; GO:0016740; GO:0005737; GO:0140535	cytosol; biosynthetic process; guanyl-nucleotide exchange factor activity; nucleotidyltransferase activity; translational initiation; translation initiation factor activity; eukaryotic translation initiation factor 2B complex; translation initiation factor binding; protein binding; transferase activity; cytoplasm; intracellular protein-containing complex	eukaryotic translation initiation factor 2B subunit epsilon	eIF2Bepsilon
chrX	2344949	2366356	21408	-	FBgn0003159	CG2841	NA	NA	NA	NA
chrX	2470460	2545410	74951	-	FBgn0284408	trol	GO:0008045; GO:0005886; GO:0072347; GO:0048513; GO:0005604; GO:0007415; GO:0045199; GO:2001262; GO:0005515; GO:0016020; GO:0012505; GO:0005576; GO:0016192; GO:0007476; GO:0007411; GO:0007424; GO:0016318; GO:0005911; GO:0040008; GO:0003002; GO:0030855; GO:0048056; GO:0050769; GO:0120035; GO:0030154; GO:0048731; GO:0040037; GO:0045880; GO:0002052; GO:0045743; GO:0005737	motor neuron axon guidance; plasma membrane; response to anesthetic; animal organ development; basement membrane; defasciculation of motor neuron axon; maintenance of epithelial cell apical/basal polarity; positive regulation of semaphorin-plexin signaling pathway; protein binding; membrane; endomembrane system; extracellular region; vesicle-mediated transport; imaginal disc-derived wing morphoge…	terribly reduced optic lobes	trol
chrX	2740384	3134532	394149	+	FBgn0028369	kirre	NA	NA	NA	NA
chrX	5501476	5502782	1307	+	FBgn0029770	CG4151				CG4151
chrX	7166451	7405797	239347	-	FBgn0265457	lncRNA:CR44357	NA	NA	NA	NA
chrX	7281089	7405797	124709	-	FBgn0029941	CG1677	NA	NA	NA	NA
chrX	7337352	7342731	5380	+	FBgn0026144	CBP	NA	NA	NA	NA
chrX	7508651	7547992	39342	-	FBgn0052719	CG32719	NA	NA	NA	NA
chrX	7608428	7678859	70432	+	FBgn0004198	ct	GO:0005634; GO:0003677; GO:0000981; GO:0006355; GO:0048468; GO:0048699; GO:0006357; GO:0007605; GO:0000977; GO:0000122; GO:0048477; GO:0048813; GO:0000976; GO:0001745; GO:0070983; GO:0008587; GO:0007469; GO:0035277; GO:0061332; GO:0048098; GO:0140059; GO:0060288	nucleus; DNA binding; DNA-binding transcription factor activity, RNA polymerase II-specific; regulation of DNA-templated transcription; cell development; generation of neurons; regulation of transcription by RNA polymerase II; sensory perception of sound; RNA polymerase II transcription regulatory region sequence-specific DNA binding; negative regulation of transcription by RNA polymerase II; oog…	cut	ct
chrX	13812971	13822307	9337	-	FBgn0030529	Clic	NA	NA	NA	NA
chrX	14201362	14224732	23371	+	FBgn0026713	Prp16	GO:0000398; GO:0005524; GO:0003723; GO:0003724; GO:0016787; GO:0003676; GO:0000381; GO:0005681; GO:0034458; GO:0005737; GO:0030154; GO:0006397; GO:0008380; GO:0004386; GO:0003006; GO:0000166; GO:0051321; GO:0031047; GO:0048477; GO:0007283; GO:0016887	mRNA splicing, via spliceosome; ATP binding; RNA binding; RNA helicase activity; hydrolase activity; nucleic acid binding; ; spliceosomal complex; 3'-5' RNA helicase activity; cytoplasm; cell differentiation; mRNA processing; RNA splicing; helicase activity; developmental process involved in reproduction; nucleotide binding; meiotic cell cycle; regulatory ncRNA-mediated gene silencing; oogenesis;…	pre-mRNA processing factor 16	Prp16
chrX	14787478	14826073	38596	-	FBgn0003301	rut	NA	NA	NA	NA

## Sheet: S4
Supplementary Table 4. Gene ontology terms enriched in the candidate genes.
ID	Description	GeneRatio	BgRatio	RichFactor	FoldEnrichment	zScore	pvalue	p.adjust	qvalue	geneID	Count
GO:0007155	cell adhesion	0.088785	221/12261	0.085973	4.92576	7.84909	0	1.7e-05	1.5e-05	FBgn0000464/FBgn0000489/FBgn0000636/FBgn0002306/FBgn0004449/FBgn0028369/FBgn0032666/FBgn0033710/FBgn0034199/FBgn0036985/FBgn0037107/FBgn0038084/FBgn0038167/FBgn0038494/FBgn0038498/FBgn0050046/FBgn0050203/FBgn0083963/FBgn0266801	19
GO:0048667	cell morphogenesis involved in neuron differentiation	0.121495	434/12261	0.059908	3.43238	6.87626	0	1.8e-05	1.6e-05	FBgn0000017/FBgn0000253/FBgn0000464/FBgn0000636/FBgn0001138/FBgn0002306/FBgn0003301/FBgn0003721/FBgn0004198/FBgn0004449/FBgn0004652/FBgn0004666/FBgn0010768/FBgn0020294/FBgn0023172/FBgn0024245/FBgn0036007/FBgn0038300/FBgn0039617/FBgn0259236/FBgn0261984/FBgn0263873/FBgn0264006/FBgn0266599/FBgn0284408/FBgn0285955	26
GO:0048812	neuron projection morphogenesis	0.121495	438/12261	0.059361	3.40104	6.82001	0	1.8e-05	1.6e-05	FBgn0000017/FBgn0000253/FBgn0000464/FBgn0000636/FBgn0001138/FBgn0002306/FBgn0003301/FBgn0003721/FBgn0004198/FBgn0004449/FBgn0004652/FBgn0004666/FBgn0010768/FBgn0020294/FBgn0023172/FBgn0024245/FBgn0036007/FBgn0038300/FBgn0039617/FBgn0259236/FBgn0261984/FBgn0263873/FBgn0264006/FBgn0266599/FBgn0284408/FBgn0285955	26
GO:0120039	plasma membrane bounded cell projection morphogenesis	0.121495	440/12261	0.059091	3.38558	6.79212	0	1.8e-05	1.6e-05	FBgn0000017/FBgn0000253/FBgn0000464/FBgn0000636/FBgn0001138/FBgn0002306/FBgn0003301/FBgn0003721/FBgn0004198/FBgn0004449/FBgn0004652/FBgn0004666/FBgn0010768/FBgn0020294/FBgn0023172/FBgn0024245/FBgn0036007/FBgn0038300/FBgn0039617/FBgn0259236/FBgn0261984/FBgn0263873/FBgn0264006/FBgn0266599/FBgn0284408/FBgn0285955	26
GO:0048858	cell projection morphogenesis	0.121495	442/12261	0.058824	3.37026	6.7644	0	1.8e-05	1.6e-05	FBgn0000017/FBgn0000253/FBgn0000464/FBgn0000636/FBgn0001138/FBgn0002306/FBgn0003301/FBgn0003721/FBgn0004198/FBgn0004449/FBgn0004652/FBgn0004666/FBgn0010768/FBgn0020294/FBgn0023172/FBgn0024245/FBgn0036007/FBgn0038300/FBgn0039617/FBgn0259236/FBgn0261984/FBgn0263873/FBgn0264006/FBgn0266599/FBgn0284408/FBgn0285955	26
GO:0031175	neuron projection development	0.121495	484/12261	0.053719	3.0778	6.21615	0	8.7e-05	7.8e-05	FBgn0000017/FBgn0000253/FBgn0000464/FBgn0000636/FBgn0001138/FBgn0002306/FBgn0003301/FBgn0003721/FBgn0004198/FBgn0004449/FBgn0004652/FBgn0004666/FBgn0010768/FBgn0020294/FBgn0023172/FBgn0024245/FBgn0036007/FBgn0038300/FBgn0039617/FBgn0259236/FBgn0261984/FBgn0263873/FBgn0264006/FBgn0266599/FBgn0284408/FBgn0285955	26
GO:0050808	synapse organization	0.093458	324/12261	0.061728	3.53669	6.16744	1e-06	0.000187	0.000167	FBgn0000017/FBgn0000464/FBgn0003301/FBgn0004449/FBgn0011802/FBgn0037107/FBgn0037130/FBgn0037295/FBgn0037551/FBgn0037555/FBgn0038494/FBgn0038498/FBgn0039617/FBgn0040726/FBgn0051475/FBgn0083963/FBgn0085414/FBgn0261555/FBgn0264006/FBgn0266464	20
GO:0007409	axonogenesis	0.093458	325/12261	0.061538	3.52581	6.15071	1e-06	0.000187	0.000167	FBgn0000017/FBgn0000253/FBgn0000464/FBgn0000636/FBgn0001138/FBgn0002306/FBgn0003301/FBgn0004449/FBgn0004652/FBgn0004666/FBgn0020294/FBgn0023172/FBgn0024245/FBgn0038300/FBgn0039617/FBgn0259236/FBgn0263873/FBgn0264006/FBgn0266599/FBgn0284408	20
GO:0097485	neuron projection guidance	0.084112	268/12261	0.067164	3.84813	6.28313	1e-06	0.000187	0.000167	FBgn0000017/FBgn0000253/FBgn0000464/FBgn0000636/FBgn0001138/FBgn0002306/FBgn0004198/FBgn0004449/FBgn0004652/FBgn0010768/FBgn0020294/FBgn0024245/FBgn0038300/FBgn0039617/FBgn0259236/FBgn0264006/FBgn0266599/FBgn0284408	18
GO:0061564	axon development	0.093458	345/12261	0.057971	3.32141	5.82921	3e-06	0.000416	0.000371	FBgn0000017/FBgn0000253/FBgn0000464/FBgn0000636/FBgn0001138/FBgn0002306/FBgn0003301/FBgn0004449/FBgn0004652/FBgn0004666/FBgn0020294/FBgn0023172/FBgn0024245/FBgn0038300/FBgn0039617/FBgn0259236/FBgn0263873/FBgn0264006/FBgn0266599/FBgn0284408	20
GO:0034330	cell junction organization	0.098131	395/12261	0.053165	3.04603	5.50898	6e-06	0.00082	0.000732	FBgn0000017/FBgn0000464/FBgn0003301/FBgn0004449/FBgn0011802/FBgn0028369/FBgn0037107/FBgn0037130/FBgn0037295/FBgn0037551/FBgn0037555/FBgn0038494/FBgn0038498/FBgn0039617/FBgn0040726/FBgn0051475/FBgn0083963/FBgn0085414/FBgn0261555/FBgn0264006/FBgn0266464	21
GO:0098609	cell-cell adhesion	0.056075	143/12261	0.083916	4.80792	6.10454	7e-06	0.001002	0.000895	FBgn0000464/FBgn0000636/FBgn0004449/FBgn0028369/FBgn0034199/FBgn0037107/FBgn0038084/FBgn0038167/FBgn0038494/FBgn0038498/FBgn0083963/FBgn0266801	12
GO:0007411	axon guidance	0.074766	260/12261	0.061538	3.52581	5.48645	1.3e-05	0.001594	0.001424	FBgn0000017/FBgn0000253/FBgn0000464/FBgn0000636/FBgn0001138/FBgn0002306/FBgn0004449/FBgn0004652/FBgn0020294/FBgn0024245/FBgn0038300/FBgn0039617/FBgn0259236/FBgn0264006/FBgn0266599/FBgn0284408	16
GO:0007482	haltere development	0.018692	13/12261	0.307692	17.629	7.99501	5.7e-05	0.006532	0.005834	FBgn0003731/FBgn0003975/FBgn0041184/FBgn0261238	4
GO:0035216	haltere disc development	0.018692	14/12261	0.285714	16.3698	7.66886	7.9e-05	0.008419	0.00752	FBgn0003731/FBgn0003975/FBgn0041184/FBgn0261238	4
GO:0007157	heterophilic cell-cell adhesion via plasma membrane cell adhesion molecules	0.023364	30/12261	0.166667	9.54907	6.24829	0.000154	0.015472	0.013819	FBgn0000636/FBgn0028369/FBgn0038084/FBgn0038494/FBgn0038498	5
GO:0008038	neuron recognition	0.042056	118/12261	0.076271	4.36991	4.9024	0.000219	0.020693	0.018482	FBgn0000017/FBgn0000636/FBgn0004449/FBgn0004652/FBgn0032666/FBgn0036202/FBgn0085414/FBgn0266599/FBgn0284408	9
GO:0017085	response to insecticide	0.018692	19/12261	0.210526	12.062	6.43126	0.000285	0.025366	0.022656	FBgn0004512/FBgn0025454/FBgn0033696/FBgn0050361	4
GO:0008037	cell recognition	0.042056	124/12261	0.072581	4.15846	4.71133	0.000318	0.026267	0.023461	FBgn0000017/FBgn0000636/FBgn0004449/FBgn0004652/FBgn0032666/FBgn0036202/FBgn0085414/FBgn0266599/FBgn0284408	9
GO:0003382	epithelial cell morphogenesis	0.023364	35/12261	0.142857	8.18491	5.67317	0.000328	0.026267	0.023461	FBgn0000017/FBgn0011202/FBgn0023172/FBgn0036985/FBgn0259211	5
GO:0098742	cell-cell adhesion via plasma-membrane adhesion molecules	0.03271	78/12261	0.089744	5.1418	4.89072	0.000414	0.030269	0.027035	FBgn0000464/FBgn0000636/FBgn0028369/FBgn0037107/FBgn0038084/FBgn0038494/FBgn0038498	7
GO:0007267	cell-cell signaling	0.079439	386/12261	0.044041	2.52333	4.05306	0.000434	0.030269	0.027035	FBgn0000017/FBgn0000024/FBgn0002306/FBgn0003301/FBgn0003975/FBgn0004449/FBgn0004580/FBgn0024245/FBgn0034199/FBgn0037551/FBgn0051475/FBgn0083963/FBgn0086372/FBgn0264006/FBgn0266464/FBgn0266599/FBgn0285955	17
GO:0048749	compound eye development	0.079439	386/12261	0.044041	2.52333	4.05306	0.000434	0.030269	0.027035	FBgn0000017/FBgn0000253/FBgn0000464/FBgn0003731/FBgn0003975/FBgn0004198/FBgn0004449/FBgn0016693/FBgn0028369/FBgn0041184/FBgn0243512/FBgn0259211/FBgn0259212/FBgn0261984/FBgn0264006/FBgn0265487/FBgn0267337	17
GO:0001745	compound eye morphogenesis	0.070093	322/12261	0.046584	2.66899	4.04493	0.00053	0.035403	0.03162	FBgn0000017/FBgn0000253/FBgn0000464/FBgn0003731/FBgn0003975/FBgn0004198/FBgn0004449/FBgn0016693/FBgn0028369/FBgn0041184/FBgn0259211/FBgn0259212/FBgn0261984/FBgn0264006/FBgn0265487	15
GO:0042592	homeostatic process	0.088785	470/12261	0.040426	2.31616	3.87787	0.00058	0.037232	0.033254	FBgn0000253/FBgn0000464/FBgn0003731/FBgn0004580/FBgn0005671/FBgn0012034/FBgn0028550/FBgn0036043/FBgn0036996/FBgn0038074/FBgn0038167/FBgn0038735/FBgn0045035/FBgn0052446/FBgn0261984/FBgn0263593/FBgn0264006/FBgn0265487/FBgn0285955	19
GO:0035277	spiracle morphogenesis, open tracheal system	0.018692	23/12261	0.173913	9.96424	5.73502	0.000616	0.037984	0.033926	FBgn0003731/FBgn0004198/FBgn0023172/FBgn0285955	4
GO:0048592	eye morphogenesis	0.070093	332/12261	0.045181	2.5886	3.91106	0.000726	0.038175	0.034096	FBgn0000017/FBgn0000253/FBgn0000464/FBgn0003731/FBgn0003975/FBgn0004198/FBgn0004449/FBgn0016693/FBgn0028369/FBgn0041184/FBgn0259211/FBgn0259212/FBgn0261984/FBgn0264006/FBgn0265487	15
GO:0090596	sensory organ morphogenesis	0.070093	332/12261	0.045181	2.5886	3.91106	0.000726	0.038175	0.034096	FBgn0000017/FBgn0000253/FBgn0000464/FBgn0003731/FBgn0003975/FBgn0004198/FBgn0004449/FBgn0016693/FBgn0028369/FBgn0041184/FBgn0259211/FBgn0259212/FBgn0261984/FBgn0264006/FBgn0265487	15
GO:0001654	eye development	0.079439	405/12261	0.041975	2.40495	3.83206	0.000746	0.038175	0.034096	FBgn0000017/FBgn0000253/FBgn0000464/FBgn0003731/FBgn0003975/FBgn0004198/FBgn0004449/FBgn0016693/FBgn0028369/FBgn0041184/FBgn0243512/FBgn0259211/FBgn0259212/FBgn0261984/FBgn0264006/FBgn0265487/FBgn0267337	17
GO:0048880	sensory system development	0.079439	405/12261	0.041975	2.40495	3.83206	0.000746	0.038175	0.034096	FBgn0000017/FBgn0000253/FBgn0000464/FBgn0003731/FBgn0003975/FBgn0004198/FBgn0004449/FBgn0016693/FBgn0028369/FBgn0041184/FBgn0243512/FBgn0259211/FBgn0259212/FBgn0261984/FBgn0264006/FBgn0265487/FBgn0267337	17
GO:0150063	visual system development	0.079439	405/12261	0.041975	2.40495	3.83206	0.000746	0.038175	0.034096	FBgn0000017/FBgn0000253/FBgn0000464/FBgn0003731/FBgn0003975/FBgn0004198/FBgn0004449/FBgn0016693/FBgn0028369/FBgn0041184/FBgn0243512/FBgn0259211/FBgn0259212/FBgn0261984/FBgn0264006/FBgn0265487/FBgn0267337	17
GO:0001700	embryonic development via the syncytial blastoderm	0.046729	169/12261	0.059172	3.3902	4.17005	0.000762	0.038175	0.034096	FBgn0000017/FBgn0003499/FBgn0003731/FBgn0011202/FBgn0023172/FBgn0028369/FBgn0038167/FBgn0243512/FBgn0259212/FBgn0285955	10
GO:0007517	muscle organ development	0.03271	88/12261	0.079545	4.55751	4.46376	0.000858	0.041593	0.037149	FBgn0003499/FBgn0003975/FBgn0004652/FBgn0024245/FBgn0028369/FBgn0033652/FBgn0265487	7
GO:0048737	imaginal disc-derived appendage development	0.070093	340/12261	0.044118	2.52769	3.80743	0.000926	0.041593	0.037149	FBgn0000489/FBgn0003731/FBgn0003975/FBgn0004198/FBgn0010313/FBgn0016693/FBgn0023172/FBgn0028984/FBgn0041184/FBgn0052062/FBgn0087007/FBgn0261238/FBgn0263593/FBgn0267337/FBgn0285955	15
GO:0048589	developmental growth	0.074766	377/12261	0.04244	2.43159	3.76289	0.000949	0.041593	0.037149	FBgn0000017/FBgn0000464/FBgn0003089/FBgn0003301/FBgn0003731/FBgn0003975/FBgn0004449/FBgn0023172/FBgn0028984/FBgn0034199/FBgn0036007/FBgn0037130/FBgn0038385/FBgn0261984/FBgn0264006/FBgn0266464	16
GO:0042052	rhabdomere development	0.023364	44/12261	0.113636	6.51073	4.88051	0.000965	0.041593	0.037149	FBgn0000253/FBgn0259211/FBgn0261984/FBgn0264006/FBgn0265487	5
GO:0005975	carbohydrate metabolic process	0.060748	272/12261	0.047794	2.73834	3.86402	0.000981	0.041593	0.037149	FBgn0000078/FBgn0001112/FBgn0002569/FBgn0002570/FBgn0032609/FBgn0033294/FBgn0033296/FBgn0033297/FBgn0034197/FBgn0036144/FBgn0038074/FBgn0050359/FBgn0050360	13
GO:0007200	phospholipase C-activating G protein-coupled receptor signaling pathway	0.018692	26/12261	0.153846	8.81452	5.31618	0.000998	0.041593	0.037149	FBgn0000253/FBgn0034199/FBgn0038542/FBgn0050361	4
GO:0048736	appendage development	0.070093	343/12261	0.043732	2.50559	3.76932	0.001011	0.041593	0.037149	FBgn0000489/FBgn0003731/FBgn0003975/FBgn0004198/FBgn0010313/FBgn0016693/FBgn0023172/FBgn0028984/FBgn0041184/FBgn0052062/FBgn0087007/FBgn0261238/FBgn0263593/FBgn0267337/FBgn0285955	15
GO:0009792	embryo development ending in birth or egg hatching	0.046729	178/12261	0.05618	3.21879	3.97421	0.001133	0.045246	0.040412	FBgn0000017/FBgn0003499/FBgn0003731/FBgn0011202/FBgn0023172/FBgn0028369/FBgn0038167/FBgn0243512/FBgn0259212/FBgn0285955	10
GO:0007423	sensory organ development	0.088785	498/12261	0.038153	2.18593	3.60104	0.001157	0.045246	0.040412	FBgn0000017/FBgn0000253/FBgn0000464/FBgn0003731/FBgn0003975/FBgn0004198/FBgn0004449/FBgn0016693/FBgn0028369/FBgn0036995/FBgn0038578/FBgn0041184/FBgn0243512/FBgn0259211/FBgn0259212/FBgn0261984/FBgn0264006/FBgn0265487/FBgn0267337	19
GO:0007476	imaginal disc-derived wing morphogenesis	0.060748	279/12261	0.046595	2.66963	3.75985	0.001236	0.047211	0.042167	FBgn0000489/FBgn0003731/FBgn0003975/FBgn0004198/FBgn0010313/FBgn0016693/FBgn0023172/FBgn0028984/FBgn0041184/FBgn0052062/FBgn0087007/FBgn0263593/FBgn0285955	13
